# Supplementary material for: 4-Bromo­methyl-7-methyl-6,8-dinitro­coumarin
Source: Acta Crystallogr Sect E Struct Rep Online. 2009 Sep 12;65(Pt 10):o2446. doi: 10.1107/S160053680903596X (PMC2970501; doi:10.1107/S160053680903596X)
Supplement: Supplementary file 1 [file e-65-o2446-sup1.cif]

##############################################################################
###                                                                        ###
###        Electronic paper (Acta Crystallographica Section E)             ###
###                                                                        ###
##############################################################################
#                                                                            #
# This CIF contains the data in a paper accepted for publication in Acta     #
# Crystallographica Section E. It conforms to the requirements of Notes      #
# for Authors for Section E, and has been peer reviewed under the auspices   #
# of the IUCr Commission on Journals.                                        #
#                                                                            #
# Full details of the Crystallographic Information File format               #
# are given in the paper "The Crystallographic Information File (CIF):       #
# a New Standard Archive File for Crystallography" by S. R. Hall, F. H.      #
# Allen and I. D. Brown [Acta Cryst. (1991), A47, 655-685].                  #
#                                                                            #
# The current version of the core CIF dictionary is obtainable from          #
# ftp://ftp.iucr.org/pub/cif_core.dic. The current version number is 2.4.    #
#                                                                            #
# Software is freely available for graphical display of the structure(s) in  #
# this CIF.  For information consult the CIF home page http://www.iucr.org/  #
# cif/home.html                                                              #
#                                                                            #
# This file may be used for bona fide research purposes within the           #
# scientific community so long as proper attribution is given to the journal # 
# article from which it was obtained.                                        #
#                                                                            #
##############################################################################
                                             
data_global
_audit_creation_method     'form.cif (version 2.0)'
_journal_data_validation_number     ?
_journal_date_recd_electronic     2009-07-12
_journal_date_accepted     2009-09-05
_journal_name_full     'Acta Crystallographica, Section E'
_journal_year     2009
_journal_volume     65
_journal_issue     10
_journal_page_first     o2446
_journal_page_last     o2446
_journal_paper_category     QO
_journal_coeditor_code     LH2864
_publ_contact_author_name     'Gowda,K.V.Arjuna'
_publ_contact_author_address
;
Department of Physics
Govt. First Grade College
K.R. Pura
Bangalore-560036
Karnataka
India
;
_publ_contact_author_email     arjunagowda@indiainfo.com
_publ_contact_author_fax     ?
_publ_contact_author_phone     ?
_publ_section_title
;
4-Bromomethyl-7-methyl-6,8-dinitrocoumarin
;
loop_
    _publ_author_name
    _publ_author_footnote
    _publ_author_address
    'Gowda, Ramakrishna ' .
;
Department of Physics
Goverment College for Women
Kolar 563 101
Karnataka
India
;
    'Alawandi, Ganesh N.' .
;
Department of Chemistry
Karnatak University
Dharwad 580 003
Karnataka
India
;
    'Kulkarni, Manohar V.' .
;
Department of Chemistry
Karnatak University
Dharwad 580 003
Karnataka
India
;
    'Gowda, K. V. Arjuna' .
;
Department of Physics
Goverment First Grade College
K.R. Pura
Bangalore 560 036
Karnataka
India
;
data_I
_chemical_name_systematic
;
4-Bromomethyl-7-methyl-6,8-dinitrocoumarin
;
_chemical_name_common     ?
_chemical_formula_moiety     'C11 H7 Br N2 O6'
_chemical_formula_sum     'C11 H7 Br N2 O6'
_chemical_formula_structural     ?
_chemical_formula_analytical     ?
_chemical_formula_iupac     'C11 H7 Br N2 O6'
_chemical_formula_weight     343.09
_chemical_melting_point     ?
_symmetry_cell_setting     orthorhombic
_symmetry_space_group_name_H-M     'P b c a'
_symmetry_space_group_name_Hall     '-P 2ac 2ab'
loop_
    _symmetry_equiv_pos_as_xyz
    'x, y, z'
    '-x+1/2, -y, z+1/2'
    'x+1/2, -y+1/2, -z'
    '-x, y+1/2, -z+1/2'
    '-x, -y, -z'
    'x-1/2, y, -z-1/2'
    '-x-1/2, y-1/2, z'
    'x, -y-1/2, z-1/2'
_cell_length_a     8.122(2)
_cell_length_b     11.091(4)
_cell_length_c     27.723(6)
_cell_angle_alpha     90.00
_cell_angle_beta     90.00
_cell_angle_gamma     90.00
_cell_volume     2497.3(12)
_cell_formula_units_Z     8
_cell_measurement_reflns_used     25
_cell_measurement_theta_min     10
_cell_measurement_theta_max     15
_cell_measurement_temperature     294(2)
_exptl_crystal_description     'plate'
_exptl_crystal_colour     'colourless'
_exptl_crystal_size_max     0.2
_exptl_crystal_size_mid     0.2
_exptl_crystal_size_min     0.1
_exptl_crystal_density_diffrn     1.825
_exptl_crystal_density_meas     ?
_exptl_crystal_density_method     'not measured'
_exptl_crystal_F_000     1360
_exptl_absorpt_coefficient_mu     3.320
_exptl_absorpt_correction_type     'psi-scan'
_exptl_absorpt_process_details     '(North <i>et al.</i>,  1968)'
_exptl_absorpt_correction_T_min     0.520
_exptl_absorpt_correction_T_max     0.72
_exptl_special_details
;
;
_diffrn_ambient_temperature     294(2)
_diffrn_radiation_type     MoK\a
_diffrn_radiation_wavelength     0.71069
_diffrn_radiation_source     'fine-focus sealed tube'
_diffrn_radiation_monochromator     graphite
_diffrn_measurement_device_type     'Enraf--Nonius CAD-4 diffractometer'
_diffrn_measurement_method     '\w-2\q scans'
_diffrn_detector_area_resol_mean     ?
_diffrn_reflns_number     2196
_diffrn_reflns_av_R_equivalents     0.0000
_diffrn_reflns_av_sigmaI/netI     0.0652
_diffrn_reflns_theta_min     2.91
_diffrn_reflns_theta_max     24.99
_diffrn_reflns_theta_full     24.99
_diffrn_measured_fraction_theta_max     0.997
_diffrn_measured_fraction_theta_full     0.997
_diffrn_reflns_limit_h_min     0
_diffrn_reflns_limit_h_max     9
_diffrn_reflns_limit_k_min     0
_diffrn_reflns_limit_k_max     13
_diffrn_reflns_limit_l_min     0
_diffrn_reflns_limit_l_max     32
_diffrn_standards_number     2
_diffrn_standards_interval_count     ?
_diffrn_standards_interval_time     60
_diffrn_standards_decay_%     0
_refine_special_details
;
Refinement of <i>F</i>^2^ against ALL reflections. The weighted <i>R</i>-factor
<i>wR</i> and goodness of fit <i>S</i> are based on <i>F</i>^2^, conventional
<i>R</i>-factors <i>R</i> are based on <i>F</i>, with <i>F</i> set to zero for
negative <i>F</i>^2^. The threshold expression of <i>F</i>^2^ >
\s(<i>F</i>^2^) is used only for calculating <i>R</i>-factors(gt) <i>etc</i>.
and is not relevant to the choice of reflections for refinement.
<i>R</i>-factors based on <i>F</i>^2^ are statistically about twice as large
as those based on <i>F</i>, and <i>R</i>- factors based on ALL data will be
even larger.
;
_reflns_number_total     2196
_reflns_number_gt     1148
_reflns_threshold_expression     I>2\s(I)
_refine_ls_structure_factor_coef     Fsqd
_refine_ls_matrix_type     full
_refine_ls_R_factor_all     0.054
_refine_ls_R_factor_gt     0.0596
_refine_ls_wR_factor_all     0.1013
_refine_ls_wR_factor_ref     0.1713
_refine_ls_goodness_of_fit_all     1.05
_refine_ls_goodness_of_fit_ref     1.005
_refine_ls_restrained_S_all     1.005
_refine_ls_restrained_S_obs     2188
_refine_ls_number_reflns     2196
_refine_ls_number_parameters     182
_refine_ls_number_restraints     0
_refine_ls_number_constraints     ?
_refine_ls_hydrogen_treatment     constr
_refine_ls_weighting_scheme     calc
_refine_ls_weighting_details
        'calc w=1/[\s^2^(Fo^2^)+(0.0687P)^2^+11.8667P] where P=(Fo^2^+2Fc^2^)/3'
_refine_ls_shift/su_max     0.001
_refine_ls_shift/su_mean     0.000
_refine_diff_density_max     0.633
_refine_diff_density_min     -0.818
_refine_ls_extinction_method     ?
_refine_ls_extinction_coef     ?
_refine_ls_abs_structure_details     ?
_refine_ls_abs_structure_Flack     ?
_refine_ls_abs_structure_Rogers     ?
loop_
    _atom_type_symbol
    _atom_type_description
    _atom_type_scat_dispersion_real
    _atom_type_scat_dispersion_imag
    _atom_type_scat_source
    'C' 'C' 0.0033 0.0016
                         'International Tables Vol C Tables 4.2.6.8 and 6.1.1.4'
    'H' 'H' 0.0000 0.0000
                         'International Tables Vol C Tables 4.2.6.8 and 6.1.1.4'
    'N' 'N' 0.0061 0.0033
                         'International Tables Vol C Tables 4.2.6.8 and 6.1.1.4'
    'O' 'O' 0.0106 0.0060
                         'International Tables Vol C Tables 4.2.6.8 and 6.1.1.4'
    'Br' 'Br' -0.2901 2.4595
                         'International Tables Vol C Tables 4.2.6.8 and 6.1.1.4'
_computing_data_collection     'CAD-4 Software (Enraf--Nonius, 1989)'
_computing_cell_refinement     'CAD-4 Software (Enraf--Nonius, 1989)'
_computing_data_reduction     'XCAD4 (Harms & Wocadlo, 1995)'
_computing_structure_solution     'SIR92 (Altomare <i>et al.</i>, 1994)'
_computing_structure_refinement     'SHELXL97 (Sheldrick, 2008)'
_computing_molecular_graphics     'ORTEP-3 for Windows (Farrugia, 1997)'
_computing_publication_material     'SHELXL97 (Sheldrick, 2008)'
loop_
    _atom_site_type_symbol
    _atom_site_label
    _atom_site_fract_x
    _atom_site_fract_y
    _atom_site_fract_z
    _atom_site_U_iso_or_equiv
    _atom_site_adp_type
    _atom_site_calc_flag
    _atom_site_refinement_flags
    _atom_site_occupancy
    _atom_site_disorder_assembly
    _atom_site_disorder_group
    C C1 0.7703(11) 0.2886(7) 0.6819(3) 0.047(2) Uani d . 1 . .
    C C2 0.9438(10) 0.2873(7) 0.6922(3) 0.045(2) Uani d . 1 . .
    H H3 0.9856 0.3447 0.7134 0.054 Uiso calc R 1 . .
    C C3 1.0484(9) 0.2073(6) 0.6727(3) 0.0380(18) Uani d . 1 . .
    C C4 1.0779(9) 0.0341(6) 0.6146(3) 0.0364(18) Uani d . 1 . .
    H H5 1.1898 0.0281 0.6213 0.044 Uiso calc R 1 . .
    C C5 1.0085(9) -0.0431(6) 0.5812(2) 0.0348(17) Uani d . 1 . .
    C C6 0.8400(9) -0.0445(6) 0.5709(3) 0.0395(19) Uani d . 1 . .
    C C7 0.7498(9) 0.0406(6) 0.5954(2) 0.0358(16) Uani d . 1 . .
    C C8 0.9860(8) 0.1194(6) 0.6381(3) 0.0326(17) Uani d . 1 . .
    C C9 0.8194(9) 0.1222(6) 0.6280(3) 0.0339(17) Uani d . 1 . .
    C C10 1.2259(10) 0.2058(7) 0.6867(3) 0.049(2) Uani d . 1 . .
    H H11A 1.2542 0.2804 0.7030 0.059 Uiso calc R 1 . .
    H H11B 1.2942 0.1987 0.6581 0.059 Uiso calc R 1 . .
    C C11 0.7574(12) -0.1318(7) 0.5373(3) 0.057(2) Uani d . 1 . .
    H H12A 0.8385 -0.1842 0.5234 0.085 Uiso calc R 1 . .
    H H12B 0.7020 -0.0882 0.5122 0.085 Uiso calc R 1 . .
    H H12C 0.6787 -0.1790 0.5550 0.085 Uiso calc R 1 . .
    N N1 1.1229(9) -0.1278(6) 0.5564(3) 0.0483(17) Uani d . 1 . .
    N N2 0.5699(8) 0.0459(6) 0.5897(3) 0.0477(17) Uani d . 1 . .
    O O1 0.7146(6) 0.2044(4) 0.64815(18) 0.0406(13) Uani d . 1 . .
    O O2 0.6689(8) 0.3553(6) 0.6980(2) 0.0649(18) Uani d . 1 . .
    O O3 1.2252(9) -0.1757(6) 0.5791(3) 0.085(2) Uani d . 1 . .
    O O4 1.1032(9) -0.1384(6) 0.5134(3) 0.079(2) Uani d . 1 . .
    O O5 0.5137(9) 0.0940(7) 0.5564(3) 0.099(3) Uani d . 1 . .
    O O6 0.4882(8) 0.0020(9) 0.6212(3) 0.113(3) Uani d . 1 . .
    Br Br 1.26518(11) 0.06847(7) 0.72976(3) 0.0597(4) Uani d . 1 . .
loop_
    _atom_site_aniso_label
    _atom_site_aniso_U_11
    _atom_site_aniso_U_22
    _atom_site_aniso_U_33
    _atom_site_aniso_U_12
    _atom_site_aniso_U_13
    _atom_site_aniso_U_23
    C1 0.061(6) 0.043(4) 0.037(4) 0.004(5) -0.002(5) -0.002(4)
    C2 0.060(6) 0.036(4) 0.040(4) -0.001(4) -0.002(4) -0.006(4)
    C3 0.040(4) 0.039(4) 0.034(4) -0.008(4) -0.002(3) 0.004(3)
    C4 0.034(4) 0.038(4) 0.038(4) 0.000(3) -0.004(3) -0.001(3)
    C5 0.039(4) 0.036(4) 0.029(4) 0.007(3) 0.003(3) -0.002(3)
    C6 0.045(5) 0.040(4) 0.034(4) -0.003(4) -0.009(4) 0.001(3)
    C7 0.030(4) 0.039(4) 0.039(4) -0.002(4) -0.002(4) 0.006(3)
    C8 0.028(4) 0.034(4) 0.036(4) -0.004(3) 0.000(3) -0.003(3)
    C9 0.033(4) 0.037(4) 0.032(4) 0.007(3) 0.004(3) 0.005(3)
    C10 0.056(6) 0.048(4) 0.044(4) -0.013(4) -0.004(4) -0.001(4)
    C11 0.072(6) 0.040(4) 0.058(5) -0.001(5) -0.024(5) -0.011(4)
    N1 0.049(5) 0.049(4) 0.045(5) 0.001(4) 0.001(4) -0.001(4)
    N2 0.037(4) 0.046(4) 0.058(5) 0.001(3) -0.012(4) 0.001(4)
    O1 0.031(3) 0.049(3) 0.042(3) 0.010(2) -0.003(2) -0.002(3)
    O2 0.071(4) 0.063(4) 0.061(4) 0.026(4) 0.003(3) -0.013(3)
    O3 0.074(5) 0.092(5) 0.088(5) 0.039(4) -0.010(4) -0.023(4)
    O4 0.102(6) 0.076(4) 0.059(5) 0.023(4) 0.012(4) -0.014(4)
    O5 0.060(5) 0.130(7) 0.108(6) 0.004(4) -0.033(5) 0.048(5)
    O6 0.038(4) 0.160(8) 0.141(8) -0.011(5) -0.002(5) 0.073(7)
    Br 0.0621(6) 0.0560(5) 0.0611(6) 0.0056(5) -0.0181(5) -0.0042(4)
_geom_special_details
;
All e.s.d.'s (except the e.s.d. in the dihedral angle between two l.s. planes)
are estimated using the full covariance matrix. The cell e.s.d.'s are taken
into account individually in the estimation of e.s.d.'s in distances, angles
and torsion angles; correlations between e.s.d.'s in cell parameters are only
used when they are defined by crystal symmetry. An approximate (isotropic)
treatment of cell e.s.d.'s is used for estimating e.s.d.'s involving l.s.
planes.
;
loop_
    _geom_bond_atom_site_label_1
    _geom_bond_atom_site_label_2
    _geom_bond_site_symmetry_2
    _geom_bond_distance
    _geom_bond_publ_flag
    C1 O2 . 1.194(9) ?
    C1 O1 . 1.398(9) ?
    C1 C2 . 1.438(11) ?
    C2 C3 . 1.342(10) ?
    C2 H3 . 0.9300 ?
    C3 C8 . 1.458(10) ?
    C3 C10 . 1.494(11) ?
    C4 C8 . 1.370(10) ?
    C4 C5 . 1.383(9) ?
    C4 H5 . 0.9300 ?
    C5 C6 . 1.398(10) ?
    C5 N1 . 1.488(10) ?
    C6 C7 . 1.375(10) ?
    C6 C11 . 1.501(10) ?
    C7 C9 . 1.397(10) ?
    C7 N2 . 1.471(10) ?
    C8 C9 . 1.382(9) ?
    C9 O1 . 1.368(8) ?
    C10 H11A . 0.9700 ?
    C10 H11B . 0.9700 ?
    C11 H12A . 0.9600 ?
    C11 H12B . 0.9600 ?
    C11 H12C . 0.9600 ?
    N1 O3 . 1.169(9) ?
    N1 O4 . 1.210(9) ?
    N2 O5 . 1.160(8) ?
    N2 O6 . 1.201(9) ?
loop_
    _geom_angle_atom_site_label_1
    _geom_angle_atom_site_label_2
    _geom_angle_atom_site_label_3
    _geom_angle_site_symmetry_1
    _geom_angle_site_symmetry_3
    _geom_angle
    _geom_angle_publ_flag
    O2 C1 O1 . . 116.2(8) ?
    O2 C1 C2 . . 127.4(8) ?
    O1 C1 C2 . . 116.3(7) ?
    C3 C2 C1 . . 123.1(7) ?
    C3 C2 H3 . . 118.4 ?
    C1 C2 H3 . . 118.4 ?
    C2 C3 C8 . . 119.2(7) ?
    C2 C3 C10 . . 120.9(7) ?
    C8 C3 C10 . . 120.0(7) ?
    C8 C4 C5 . . 121.6(7) ?
    C8 C4 H5 . . 119.2 ?
    C5 C4 H5 . . 119.2 ?
    C4 C5 C6 . . 122.9(7) ?
    C4 C5 N1 . . 116.5(7) ?
    C6 C5 N1 . . 120.7(7) ?
    C7 C6 C5 . . 114.4(7) ?
    C7 C6 C11 . . 120.8(7) ?
    C5 C6 C11 . . 124.8(7) ?
    C6 C7 C9 . . 123.3(7) ?
    C6 C7 N2 . . 120.2(7) ?
    C9 C7 N2 . . 116.5(6) ?
    C4 C8 C9 . . 116.9(7) ?
    C4 C8 C3 . . 125.8(7) ?
    C9 C8 C3 . . 117.3(7) ?
    O1 C9 C8 . . 122.8(7) ?
    O1 C9 C7 . . 116.4(6) ?
    C8 C9 C7 . . 120.9(7) ?
    C3 C10 Br . . 108.9(5) ?
    C3 C10 H11A . . 109.9 ?
    Br C10 H11A . . 109.9 ?
    C3 C10 H11B . . 109.9 ?
    Br C10 H11B . . 109.9 ?
    H11A C10 H11B . . 108.3 ?
    C6 C11 H12A . . 109.5 ?
    C6 C11 H12B . . 109.5 ?
    H12A C11 H12B . . 109.5 ?
    C6 C11 H12C . . 109.5 ?
    H12A C11 H12C . . 109.5 ?
    H12B C11 H12C . . 109.5 ?
    O3 N1 O4 . . 125.5(8) ?
    O3 N1 C5 . . 118.9(7) ?
    O4 N1 C5 . . 115.6(7) ?
    O5 N2 O6 . . 123.2(8) ?
    O5 N2 C7 . . 119.7(8) ?
    O6 N2 C7 . . 117.0(7) ?
    C9 O1 C1 . . 121.2(6) ?
loop_
    _geom_torsion_atom_site_label_1
    _geom_torsion_atom_site_label_2
    _geom_torsion_atom_site_label_3
    _geom_torsion_atom_site_label_4
    _geom_torsion_site_symmetry_1
    _geom_torsion_site_symmetry_2
    _geom_torsion_site_symmetry_3
    _geom_torsion_site_symmetry_4
    _geom_torsion
    _geom_torsion_publ_flag
    O2 C1 C2 C3 . . . . 179.1(8) ?
    O1 C1 C2 C3 . . . . -2.9(11) ?
    C1 C2 C3 C8 . . . . 2.1(11) ?
    C1 C2 C3 C10 . . . . -176.6(7) ?
    C8 C4 C5 C6 . . . . -3.6(11) ?
    C8 C4 C5 N1 . . . . 177.2(7) ?
    C4 C5 C6 C7 . . . . 2.5(11) ?
    N1 C5 C6 C7 . . . . -178.4(6) ?
    C4 C5 C6 C11 . . . . -175.8(7) ?
    N1 C5 C6 C11 . . . . 3.3(11) ?
    C5 C6 C7 C9 . . . . 0.0(10) ?
    C11 C6 C7 C9 . . . . 178.4(7) ?
    C5 C6 C7 N2 . . . . -177.3(6) ?
    C11 C6 C7 N2 . . . . 1.0(11) ?
    C5 C4 C8 C9 . . . . 2.0(11) ?
    C5 C4 C8 C3 . . . . -177.9(7) ?
    C2 C3 C8 C4 . . . . 178.7(7) ?
    C10 C3 C8 C4 . . . . -2.6(11) ?
    C2 C3 C8 C9 . . . . -1.2(10) ?
    C10 C3 C8 C9 . . . . 177.5(7) ?
    C4 C8 C9 O1 . . . . -178.6(6) ?
    C3 C8 C9 O1 . . . . 1.3(10) ?
    C4 C8 C9 C7 . . . . 0.4(11) ?
    C3 C8 C9 C7 . . . . -179.7(6) ?
    C6 C7 C9 O1 . . . . 177.6(6) ?
    N2 C7 C9 O1 . . . . -4.9(9) ?
    C6 C7 C9 C8 . . . . -1.5(11) ?
    N2 C7 C9 C8 . . . . 176.0(7) ?
    C2 C3 C10 Br . . . . 104.6(7) ?
    C8 C3 C10 Br . . . . -74.1(7) ?
    C4 C5 N1 O3 . . . . 41.9(11) ?
    C6 C5 N1 O3 . . . . -137.3(8) ?
    C4 C5 N1 O4 . . . . -136.2(8) ?
    C6 C5 N1 O4 . . . . 44.6(10) ?
    C6 C7 N2 O5 . . . . -81.1(10) ?
    C9 C7 N2 O5 . . . . 101.4(9) ?
    C6 C7 N2 O6 . . . . 101.1(10) ?
    C9 C7 N2 O6 . . . . -76.4(10) ?
    C8 C9 O1 C1 . . . . -2.2(10) ?
    C7 C9 O1 C1 . . . . 178.7(6) ?
    O2 C1 O1 C9 . . . . -178.9(7) ?
    C2 C1 O1 C9 . . . . 2.9(10) ?
