# Supplementary material for: 4-Bromo­methyl-7-methyl-6,8-dinitro­coumarin
Source: Acta Crystallogr Sect E Struct Rep Online. 2009 Sep 12;65(Pt 10):o2446. doi: 10.1107/S160053680903596X (PMC2970501; doi:10.1107/S160053680903596X)
Supplement: Supplementary file 2 [file e-65-o2446-Isup2.hkl]

#
# h,k,l, Fc-squared, Fo-squared, sigma(Fo-squared) and status flag
#
data_I
_shelx_title ' GOWDA/KV6'
_shelx_refln_list_code          4
_shelx_F_calc_maximum      350.32
_exptl_crystal_F_000      1360.00
_reflns_d_resolution_high  0.8413
 
loop_
 _symmetry_equiv_pos_as_xyz
 'x, y, z'
 '-x+1/2, -y, z+1/2'
 'x+1/2, -y+1/2, -z'
 '-x, y+1/2, -z+1/2'
 '-x, -y, -z'
 'x-1/2, y, -z-1/2'
 '-x-1/2, y-1/2, z'
 'x, -y-1/2, z-1/2'
 
_cell_length_a     8.1220
_cell_length_b    11.0910
_cell_length_c    27.7230
_cell_angle_alpha  90.000
_cell_angle_beta   90.000
_cell_angle_gamma  90.000
 
_shelx_F_squared_multiplier     1.000
 
loop_
 _refln_index_h
 _refln_index_k
 _refln_index_l
 _refln_F_squared_calc
 _refln_F_squared_meas
 _refln_F_squared_sigma
 _refln_observed_status
   2   0   0    64495.81    60392.07    218.13 o
   4   0   0    78146.64    75084.34    342.15 o
   6   0   0     5205.47     5404.44    143.59 o
   8   0   0     2054.99     2327.48     77.97 o
   2   1   0     1722.51     1766.18     53.96 o
   4   1   0       20.73       -9.62     59.65 o
   6   1   0        6.36       -7.70     81.78 o
   8   1   0       96.22     -107.75    110.64 o
   0   2   0    25914.76    27783.17    124.23 o
   2   2   0      841.24     1277.49     39.47 o
   4   2   0     6744.88     6285.02    168.87 o
   6   2   0      406.61      484.94     67.35 o
   8   2   0     1198.40     1190.43     78.91 o
   2   3   0      988.04     1115.74     32.73 o
   4   3   0     4962.85     4882.12    115.69 o
   6   3   0     1553.91     1853.83     97.22 o
   8   3   0      710.86      891.03     99.11 o
   0   4   0     5677.35     6970.79     89.80 o
   2   4   0     2756.62     2967.57     74.19 o
   4   4   0      690.51      636.10     39.46 o
   6   4   0      319.94      354.07    109.69 o
   8   4   0       93.19      114.49    205.89 o
   2   5   0     2927.84     3295.67     82.85 o
   4   5   0     3100.31     3314.15     98.24 o
   6   5   0      741.29      936.29     61.59 o
   8   5   0      140.86       91.40    139.50 o
   0   6   0     4705.27     4383.54     91.58 o
   2   6   0     6100.65     6034.35    112.84 o
   4   6   0     5575.96     5734.81    141.68 o
   6   6   0     1097.48     1230.85     68.33 o
   8   6   0      276.89      381.96    119.30 o
   2   7   0     3031.60     3340.03     90.53 o
   4   7   0       11.26       75.04     82.74 o
   6   7   0        2.06       81.78    107.75 o
   8   7   0        0.13      -63.50    115.45 o
   0   8   0     9174.49     8493.06    148.61 o
   2   8   0     8729.99     8126.88    155.32 o
   4   8   0     5501.18     5765.88    152.24 o
   6   8   0     2694.64     2944.88     85.68 o
   2   9   0      110.77       31.75     82.74 o
   4   9   0      369.30      347.34     55.81 o
   6   9   0      191.56      229.94    117.38 o
   0  10   0     1029.41     1113.42     54.85 o
   2  10   0      309.63      423.34     50.03 o
   4  10   0        6.51      -75.04    100.06 o
   6  10   0      119.78      202.04    115.45 o
   2  11   0       15.16       85.62     92.36 o
   4  11   0       85.87      172.21     98.13 o
   0  12   0     2816.59     2782.20     82.79 o
   2  12   0      109.30      160.67     95.25 o
   1   1   1     2091.10     2107.68     39.57 o
   2   1   1      429.46      488.92     29.84 o
   3   1   1     7900.13     9291.28    147.91 o
   4   1   1     8773.21    10322.13    160.36 o
   5   1   1      489.89      344.48     44.26 o
   6   1   1     1248.82     1319.53     58.71 o
   7   1   1      128.33      116.41     94.29 o
   8   1   1       91.03      162.59    112.56 o
   9   1   1       15.09      116.41    106.79 o
   0   2   1    41577.05    45245.63    700.01 o
   1   2   1     1570.56     1591.00     39.51 o
   2   2   1    12692.74    12517.57    115.59 o
   3   2   1     3840.73     3688.92     93.52 o
   4   2   1    18275.87    17136.37    260.92 o
   5   2   1        0.98     -110.64    110.64 o
   6   2   1     3017.43     3195.20     90.52 o
   7   2   1        0.79       -3.85    115.45 o
   8   2   1      321.99      309.81    133.74 o
   9   2   1        3.58       41.37    120.26 o
   1   3   1     5681.81     6090.81     79.24 o
   2   3   1       89.97       67.35     37.52 o
   3   3   1      157.95      128.93     45.22 o
   4   3   1       96.25      165.48     32.71 o
   5   3   1       16.04       -3.85     92.36 o
   6   3   1      908.25     1084.55     90.46 o
   7   3   1        3.89      -21.17    177.98 o
   8   3   1      242.58      283.83    165.49 o
   9   3   1       12.13      -27.90    148.16 o
   0   4   1    57618.47    54962.82    241.36 o
   1   4   1     1498.43     1610.05     46.22 o
   2   4   1    23542.38    23417.34    179.25 o
   3   4   1     1108.49     1039.56     34.65 o
   4   4   1    10899.66    10195.78    157.48 o
   5   4   1      230.27      259.78     84.67 o
   6   4   1     5513.31     6157.63    164.78 o
   7   4   1       24.84       10.58    146.24 o
   8   4   1      721.70      856.39    116.43 o
   9   4   1       46.07      143.35    184.72 o
   1   5   1      209.74      175.11     24.05 o
   2   5   1     4846.09     5367.75    100.28 o
   3   5   1      268.73      268.45     33.68 o
   4   5   1     1513.56     1674.90     51.02 o
   5   5   1        0.21      -42.33     84.66 o
   6   5   1     4147.41     3968.36    119.44 o
   7   5   1       45.18      102.94    114.49 o
   8   5   1      590.06      526.32     85.64 o
   0   6   1    12662.89    11619.27    139.30 o
   1   6   1      489.83      452.27     31.75 o
   2   6   1     9990.78     9593.38    139.09 o
   3   6   1     2322.67     2201.15     66.44 o
   4   6   1     1986.94     2048.62     58.72 o
   5   6   1      405.67      404.12     51.96 o
   6   6   1     3105.41     3586.69    110.73 o
   7   6   1       64.08      112.56    108.72 o
   8   6   1       69.63      302.09    125.07 o
   1   7   1     1091.07     1028.87     40.42 o
   2   7   1      411.79      468.59     39.45 o
   3   7   1      623.85      602.38     44.26 o
   4   7   1      400.27      385.84     48.11 o
   5   7   1        0.36       32.71     98.13 o
   6   7   1       45.90      238.60    105.83 o
   7   7   1      107.10      108.72    121.22 o
   8   7   1      276.18       93.33    121.23 o
   0   8   1     2158.38     2084.37     65.47 o
   1   8   1       88.78      107.75     66.38 o
   2   8   1     1141.49     1098.11     50.05 o
   3   8   1        2.23      -65.42     82.74 o
   4   8   1      497.78      417.59     52.92 o
   5   8   1      440.84      530.16     60.62 o
   6   8   1      128.49      188.57     63.50 o
   7   8   1       58.43       84.66    120.26 o
   1   9   1        0.91      -43.29     75.04 o
   2   9   1      282.01      284.79     87.56 o
   3   9   1       18.97       28.86     88.51 o
   4   9   1      219.99      271.32     99.10 o
   5   9   1       15.06        6.73    104.87 o
   6   9   1      182.30      220.32    123.15 o
   7   9   1       11.14       77.93    116.41 o
   0  10   1     2243.19     2389.31     76.05 o
   1  10   1       49.25      157.78     80.81 o
   2  10   1     2862.05     2877.79     89.54 o
   3  10   1       10.90       92.36     90.43 o
   4  10   1      941.31      930.53     62.55 o
   5  10   1       24.91      -55.80    103.90 o
   6  10   1      458.56      382.94    121.23 o
   1  11   1      342.12      335.79     52.92 o
   2  11   1       14.49       49.07     92.36 o
   3  11   1       29.14      -40.41     96.21 o
   4  11   1      117.40       80.82    103.91 o
   5  11   1       34.03       32.71    104.87 o
   0  12   1      357.58      443.55     57.73 o
   1  12   1       62.18      -20.20    100.06 o
   2  12   1      840.78      975.72     61.58 o
   3  12   1      129.24       21.17    102.94 o
   1  13   1      128.68      -65.42    102.94 o
   1   0   2     3958.63     5067.93     61.00 o
   2   0   2    65312.32    67225.91    261.56 o
   3   0   2      328.87      457.08     25.98 o
   4   0   2    22721.54    22220.44    203.23 o
   5   0   2      660.60      583.16     42.34 o
   6   0   2     4563.77     4494.70    120.44 o
   7   0   2      581.98      764.01     56.77 o
   8   0   2      149.98      316.53     60.61 o
   9   0   2       22.33       68.31    106.79 o
   1   1   2       81.62      141.44     12.51 o
   2   1   2     3057.49     2842.66     76.20 o
   3   1   2     4459.22     5351.02    122.51 o
   4   1   2       23.15       76.97     63.50 o
   5   1   2      293.27      279.99     83.71 o
   6   1   2      599.77      741.90     56.77 o
   7   1   2       33.18      233.78    100.06 o
   8   1   2       47.45      -55.80    116.41 o
   9   1   2      195.20       29.83    118.34 o
   0   2   2      950.22     1658.57     35.64 o
   1   2   2      308.76      289.67     14.44 o
   2   2   2    20196.24    19175.17    146.47 o
   3   2   2      175.01      180.89     53.88 o
   4   2   2     2391.40     2064.88     65.49 o
   5   2   2      260.49      315.59    109.69 o
   6   2   2     1861.76     2093.73     83.75 o
   7   2   2        1.64      205.88    117.37 o
   8   2   2      428.85      421.43    140.48 o
   9   2   2        6.81     -125.07    125.07 o
   1   3   2     6817.91     7164.12     85.10 o
   2   3   2      326.19      495.57     23.09 o
   3   3   2      237.98      199.17     26.94 o
   4   3   2     1955.16     1949.78     60.66 o
   5   3   2       15.75       60.61     98.13 o
   6   3   2     3267.19     3447.65    110.75 o
   7   3   2       11.58      183.76    157.78 o
   8   3   2      581.93      714.92     97.18 o
   9   3   2        1.25       40.41    156.82 o
   0   4   2     4238.23     4103.70     72.35 o
   1   4   2       21.22      -14.43     36.56 o
   2   4   2      223.62      252.09     25.02 o
   3   4   2      431.50      581.20     31.75 o
   4   4   2       48.02       64.46     61.57 o
   5   4   2        8.61        5.77     79.85 o
   6   4   2      287.18      295.38    113.53 o
   7   4   2     1088.86     1099.96     89.50 o
   8   4   2       46.61      116.41    183.76 o
   9   4   2        2.60       15.39    190.49 o
   1   5   2      556.14      646.69     28.87 o
   2   5   2     8613.59     9328.13    127.49 o
   3   5   2      388.02      305.99     32.72 o
   4   5   2      826.63      954.65     45.23 o
   5   5   2      893.50     1031.63     51.00 o
   6   5   2      310.39      371.39     59.65 o
   7   5   2       24.08      189.53    119.30 o
   8   5   2      283.74      308.84     82.74 o
   0   6   2    13843.75    12890.71    147.11 o
   1   6   2      196.83      162.60     28.86 o
   2   6   2    12999.04    12015.39    155.69 o
   3   6   2      606.13      612.97     39.45 o
   4   6   2     5254.65     5432.51    138.78 o
   5   6   2       41.13      102.94     85.62 o
   6   6   2     2634.51     2862.24     84.72 o
   7   6   2       13.42     -113.52    113.52 o
   8   6   2      296.87       41.37    128.93 o
   1   7   2      531.22      543.67     36.57 o
   2   7   2      164.98      120.27     67.35 o
   3   7   2       36.49      -20.20     73.12 o
   4   7   2        4.23      -85.62     85.62 o
   5   7   2      890.53      888.21     61.59 o
   6   7   2      111.45       37.52    105.83 o
   7   7   2       35.12       86.59    112.56 o
   8   7   2        0.19     -122.18    122.18 o
   0   8   2    11444.62    11223.61    167.07 o
   1   8   2      561.66      554.25     41.38 o
   2   8   2     7589.50     8021.65    156.23 o
   3   8   2      772.54      857.40     50.04 o
   4   8   2     2865.22     3069.52     92.43 o
   5   8   2      191.28      199.16    106.79 o
   6   8   2     2054.31     2342.83     80.85 o
   7   8   2       30.44      295.36    106.79 o
   1   9   2       40.71       99.09     75.04 o
   2   9   2      426.29      394.50     50.03 o
   3   9   2       58.68       75.04     86.59 o
   4   9   2      157.36      172.22     96.21 o
   5   9   2      138.21      -58.69    112.57 o
   6   9   2       46.13       39.45    111.60 o
   7   9   2       79.81      -80.81    117.37 o
   0  10   2       98.80       43.29     83.70 o
   1  10   2        1.66       30.79     82.74 o
   2  10   2      431.37      446.45     55.81 o
   3  10   2       45.84        0.00     96.21 o
   4  10   2       45.45      129.88     99.09 o
   5  10   2       16.38      -63.50    106.79 o
   6  10   2        2.95      101.98    114.49 o
   1  11   2      394.98      400.26     51.96 o
   2  11   2       57.41       54.84     95.25 o
   3  11   2        7.36       89.47     95.24 o
   4  11   2      189.56      282.86    104.87 o
   5  11   2       47.43       65.42    109.68 o
   0  12   2      322.08      295.38    102.95 o
   1  12   2      555.60      510.92     55.81 o
   2  12   2      190.99      136.62     54.84 o
   3  12   2      318.32      101.02    105.83 o
   1  13   2        1.61       94.28     93.32 o
   1   1   3       82.72      113.54     14.43 o
   2   1   3     9647.12     9358.54    140.61 o
   3   1   3      461.54      759.28     39.46 o
   4   1   3       18.05       84.66     64.46 o
   5   1   3       53.13      120.26     85.63 o
   6   1   3     1614.58     1736.47     67.38 o
   7   1   3      208.68      138.55    105.83 o
   8   1   3     1542.52     1369.55     76.03 o
   9   1   3      273.61      108.72    124.11 o
   0   2   3    20984.39    20625.67    114.17 o
   1   2   3    10957.95    11187.27     96.24 o
   2   2   3    44544.57    43711.88    233.27 o
   3   2   3      916.07     1096.35     41.39 o
   4   2   3     4686.03     4211.99    128.22 o
   5   2   3      621.34      800.62     63.51 o
   6   2   3     3699.42     4195.64    122.32 o
   7   2   3      304.38       60.62    138.55 o
   8   2   3     1283.46     1396.40     87.58 o
   9   2   3       29.69       39.44    126.03 o
   1   3   3      192.54      275.19     18.28 o
   2   3   3      376.00      443.62     23.09 o
   3   3   3      718.08      787.25     31.76 o
   4   3   3     1514.77     1417.05     48.13 o
   5   3   3     1214.04     1200.21     67.37 o
   6   3   3      337.19      453.18    149.14 o
   7   3   3      428.16      345.42    165.49 o
   8   3   3       71.21       51.95    168.36 o
   9   3   3       35.58       57.72    148.16 o
   0   4   3    13464.32    13212.06    123.21 o
   1   4   3      703.59      622.72     24.06 o
   2   4   3    18902.57    16439.74    155.45 o
   3   4   3     4256.87     4320.23     96.39 o
   4   4   3     6569.60     6072.48    131.17 o
   5   4   3      229.11      161.64     87.55 o
   6   4   3      332.08      366.58    117.38 o
   7   4   3      203.77      158.75    154.90 o
   8   4   3      752.02      826.56    105.85 o
   9   4   3        6.85      108.71    163.55 o
   1   5   3      781.25      792.09     29.84 o
   2   5   3      293.38      278.07     28.87 o
   3   5   3      269.43      330.02     34.64 o
   4   5   3       42.59       61.57     68.31 o
   5   5   3     1149.32     1170.29     54.86 o
   6   5   3      105.47      -10.58    102.94 o
   7   5   3       53.64      -94.28    128.92 o
   8   5   3       48.09       21.17    145.27 o
   0   6   3     2313.13     2140.80     65.49 o
   1   6   3      999.81     1011.56     35.61 o
   2   6   3     2139.32     1572.38     52.00 o
   3   6   3      399.36      374.30     38.49 o
   4   6   3     2919.65     3326.14    104.00 o
   5   6   3     2292.03     2503.06     71.24 o
   6   6   3      934.04      855.49     64.47 o
   7   6   3       22.11      -41.37    116.41 o
   8   6   3      130.41      270.35    123.15 o
   1   7   3        1.08      -60.61     60.61 o
   2   7   3        8.03       61.57     67.34 o
   3   7   3     1149.14     1269.44     51.01 o
   4   7   3      624.12      685.12     51.00 o
   5   7   3      992.45     1226.01     59.66 o
   6   7   3     1149.72     1193.31     68.33 o
   7   7   3      219.69      319.42    111.61 o
   8   7   3      289.94      351.18    119.30 o
   0   8   3      216.93      287.68     38.49 o
   1   8   3      128.03      162.60     69.27 o
   2   8   3      700.86      651.46     48.11 o
   3   8   3      154.67      177.03     83.70 o
   4   8   3        3.62      -94.28     94.28 o
   5   8   3      398.75      231.88    110.65 o
   6   8   3      564.82      524.40     66.39 o
   7   8   3        1.19      -25.98    115.45 o
   1   9   3       36.99        0.00     81.78 o
   2   9   3      251.00      375.23     46.18 o
   3   9   3        7.79       98.13     88.51 o
   4   9   3        2.20       90.43     92.36 o
   5   9   3      233.46       36.56    114.49 o
   6   9   3      510.26      413.74    128.93 o
   7   9   3        0.85      -73.12    121.22 o
   0  10   3     4287.80     4484.58    120.40 o
   1  10   3      306.95      329.05     50.03 o
   2  10   3     2594.19     2649.41     77.98 o
   3  10   3      878.94      869.90     59.66 o
   4  10   3     1810.83     1876.85     72.19 o
   5  10   3       63.79     -110.64    110.64 o
   6  10   3      622.76      607.15     68.32 o
   1  11   3        0.05      138.54     89.47 o
   2  11   3        3.79       61.57     95.24 o
   3  11   3        7.22       93.32     93.32 o
   4  11   3      271.57      187.61    103.91 o
   5  11   3       78.39      115.45    107.75 o
   0  12   3     1239.13     1322.26     64.48 o
   1  12   3      248.63      221.29     99.10 o
   2  12   3      702.57      713.97     58.70 o
   3  12   3       66.09      -50.03    103.90 o
   1  13   3       49.27     -100.06    100.06 o
   0   0   4      603.14      808.92     25.04 o
   1   0   4     4729.20     4601.18     72.57 o
   2   0   4    47671.68    49291.08    250.75 o
   3   0   4     8042.48     8658.25    125.66 o
   4   0   4      747.02      508.15     35.61 o
   5   0   4     5403.81     5272.28    138.82 o
   6   0   4     5969.93     6359.87    166.76 o
   7   0   4      337.28      199.17    101.99 o
   8   0   4      933.59      969.99     71.21 o
   9   0   4      144.34       37.52    121.22 o
   1   1   4    22313.80    24836.57    166.58 o
   2   1   4     2019.10     1954.15     60.71 o
   3   1   4     3120.61     3565.11     92.53 o
   4   1   4       41.89       74.08     68.31 o
   5   1   4       38.96      -11.54     84.66 o
   6   1   4      257.51      170.30    101.99 o
   7   1   4        4.35     -110.64    113.52 o
   8   1   4      596.15      594.65     70.24 o
   9   1   4        2.32      -79.85    123.14 o
   0   2   4      971.37      570.10     17.33 o
   1   2   4    30111.84    29956.67    163.95 o
   2   2   4    41686.84    40113.39    236.50 o
   3   2   4     4387.84     3953.83    108.97 o
   4   2   4     4344.41     3566.39    104.10 o
   5   2   4     1399.87     1340.84     74.12 o
   6   2   4     1792.12     1882.86     84.71 o
   7   2   4      331.13      215.52    137.59 o
   8   2   4      159.43      254.00    136.62 o
   9   2   4       18.47      -36.56    125.07 o
   1   3   4     2340.85     2016.95     53.00 o
   2   3   4     1947.66     1726.03     52.01 o
   3   3   4     2051.04     2133.13     67.41 o
   4   3   4      182.92      181.84     73.12 o
   5   3   4      625.05      741.91     61.59 o
   6   3   4      139.72      134.69    138.54 o
   7   3   4     1863.84     1751.84    103.96 o
   8   3   4      863.57      734.21    101.04 o
   9   3   4       17.23     -154.89    154.89 o
   0   4   4    16695.24    19267.73    150.62 o
   1   4   4     1542.27     1662.01     50.07 o
   2   4   4      170.72      230.92     25.98 o
   3   4   4      999.73      854.69     34.65 o
   4   4   4      347.70      389.69     39.45 o
   5   4   4      987.91      875.77     55.82 o
   6   4   4      834.94      938.24     72.17 o
   7   4   4        1.75      -97.17    152.01 o
   8   4   4       59.65      -13.47    164.52 o
   9   4   4        4.11      151.04    165.48 o
   1   5   4     1111.31     1226.33     35.62 o
   2   5   4     1720.50     1812.96     55.84 o
   3   5   4      163.32      114.49     31.75 o
   4   5   4      883.02      977.76     47.16 o
   5   5   4        7.57       82.74     81.78 o
   6   5   4     1358.73     1516.79     67.37 o
   7   5   4      266.52      340.59    128.93 o
   8   5   4      244.44      434.88    154.90 o
   0   6   4    12050.25    11842.55    146.01 o
   1   6   4     7191.28     7458.94    125.44 o
   2   6   4     7482.72     7125.57    128.33 o
   3   6   4     1495.29     1511.25     48.13 o
   4   6   4     5552.55     5911.92    141.68 o
   5   6   4      487.12      534.99     52.92 o
   6   6   4     1057.72     1131.71     67.36 o
   7   6   4       47.10      -61.57    122.18 o
   8   6   4      242.59       60.61    127.96 o
   1   7   4       57.11       55.80     61.57 o
   2   7   4      514.09      697.62     40.41 o
   3   7   4        8.26       37.52     76.97 o
   4   7   4       53.04      -39.45     82.74 o
   5   7   4       51.26       83.70     98.13 o
   6   7   4      174.39      220.32    114.49 o
   7   7   4       55.94     -116.41    116.41 o
   8   7   4        4.27      -15.39    116.41 o
   0   8   4     3512.15     3079.27     92.46 o
   1   8   4     3039.76     2962.23     91.49 o
   2   8   4     2585.77     2700.77     88.58 o
   3   8   4      124.79      249.18     84.66 o
   4   8   4     2864.79     3126.31     94.36 o
   5   8   4      151.03      181.84    105.83 o
   6   8   4       92.39      344.43    112.56 o
   7   8   4       70.13      164.52    110.64 o
   1   9   4       10.35       69.27     77.93 o
   2   9   4        9.82       33.67     84.66 o
   3   9   4      112.77      116.41     89.47 o
   4   9   4      805.94      859.30     59.66 o
   5   9   4       13.22      -73.12    106.79 o
   6   9   4      452.05      374.28    120.27 o
   0  10   4      772.30      815.04     54.85 o
   1  10   4      403.44      330.02     51.00 o
   2  10   4      693.00      742.85     56.77 o
   3  10   4      224.85      211.67    102.95 o
   4  10   4      329.57      362.73     59.65 o
   5  10   4       92.70       60.61    108.72 o
   6  10   4       16.19      -63.50    117.37 o
   1  11   4      375.01      372.35     53.88 o
   2  11   4       13.66      233.78     94.28 o
   3  11   4       31.34      -73.12    101.98 o
   4  11   4      170.22       28.86    105.83 o
   5  11   4      100.09      174.14    108.72 o
   0  12   4     1572.95     1169.34     64.48 o
   1  12   4        9.99      -11.54     96.21 o
   2  12   4       73.12       12.51    101.02 o
   3  12   4        0.93      -56.76    101.02 o
   1  13   4      202.47       -5.77     98.14 o
   1   1   5       78.02       77.93     37.52 o
   2   1   5       70.28       57.73     50.99 o
   3   1   5     2243.35     2541.12     78.03 o
   4   1   5     3199.49     3428.87    104.05 o
   5   1   5     1551.19     1606.61     62.57 o
   6   1   5      686.58      808.31     63.51 o
   7   1   5      513.66      322.34    121.24 o
   8   1   5      837.90      778.47     74.09 o
   9   1   5      175.60      281.90    119.30 o
   0   2   5     5509.48     6873.80     76.39 o
   1   2   5    54905.84    59059.63    248.18 o
   2   2   5     2220.96     1924.07     52.99 o
   3   2   5    16609.97    17067.94    210.58 o
   4   2   5     5604.42     4742.79    134.05 o
   5   2   5     4335.31     4190.55    132.01 o
   6   2   5     1901.12     1798.20     84.71 o
   7   2   5       75.01      -63.50    132.77 o
   8   2   5      191.51      411.78    143.35 o
   9   2   5      118.57      308.83    135.65 o
   1   3   5      472.45      537.00     23.10 o
   2   3   5     2063.87     2157.59     57.79 o
   3   3   5     2364.28     2204.67     71.27 o
   4   3   5      185.69      172.22     74.08 o
   5   3   5       44.02      102.94     99.09 o
   6   3   5      348.70      399.30    140.48 o
   7   3   5        7.10      321.33    136.61 o
   8   3   5       17.53     -132.77    157.78 o
   9   3   5        0.22      -46.18    149.12 o
   0   4   5    45917.70    44652.58    231.08 o
   1   4   5     1313.84     1009.95     29.85 o
   2   4   5    24761.76    23036.83    188.94 o
   3   4   5     4213.84     3921.80    102.17 o
   4   4   5    13127.75    12663.14    186.59 o
   5   4   5     1922.22     1753.03     65.46 o
   6   4   5     4146.56     4559.90    128.11 o
   7   4   5      870.48      792.92     92.38 o
   8   4   5      366.77      414.69    170.30 o
   9   4   5       78.14        0.00    156.82 o
   1   5   5       25.49        7.70     47.14 o
   2   5   5     1732.82     2093.11     59.69 o
   3   5   5        5.95       37.52     58.69 o
   4   5   5      128.89       16.36     74.08 o
   5   5   5      603.85      648.55     51.96 o
   6   5   5       28.33       25.98    108.71 o
   7   5   5       12.00       18.28    124.11 o
   8   5   5       75.01      103.90    142.39 o
   0   6   5     3428.65     3092.65     87.67 o
   1   6   5     4246.52     3884.80    100.23 o
   2   6   5     2776.87     2596.50     78.01 o
   3   6   5      825.62      781.43     44.27 o
   4   6   5      606.80      605.26     48.11 o
   5   6   5     4079.16     4371.03    125.22 o
   6   6   5      719.43      819.84     65.43 o
   7   6   5      504.01      305.01    126.05 o
   8   6   5      429.52      293.46    134.70 o
   1   7   5      891.00      872.87     42.34 o
   2   7   5     2672.88     2859.96     80.89 o
   3   7   5      775.41      786.20     47.15 o
   4   7   5      721.09      674.55     53.89 o
   5   7   5      590.02      606.20     57.73 o
   6   7   5      901.23      965.17     66.40 o
   7   7   5      111.16        7.70    110.64 o
   8   7   5      159.36       89.48    114.49 o
   0   8   5     1336.18     1323.42     48.12 o
   1   8   5      578.62      595.63     44.26 o
   2   8   5       92.48      118.34     43.29 o
   3   8   5        5.43      -51.95     85.62 o
   4   8   5       93.22       17.32     94.28 o
   5   8   5      190.72      173.18    108.72 o
   6   8   5        6.82       58.69    109.68 o
   7   8   5        6.91       -7.70    112.56 o
   1   9   5        0.15        9.62     77.93 o
   2   9   5      156.44      125.07     92.36 o
   3   9   5       12.84       65.42     93.32 o
   4   9   5      159.91      185.69    101.02 o
   5   9   5      267.45      177.03    115.46 o
   6   9   5        1.95      -71.19    116.41 o
   0  10   5     5845.20     5934.64    157.06 o
   1  10   5      371.30      147.21     96.22 o
   2  10   5     1179.73     1321.32     62.55 o
   3  10   5      300.08      235.72    105.84 o
   4  10   5      987.84      975.77     66.40 o
   5  10   5       37.11      198.19    108.71 o
   6  10   5       95.52       52.91    114.49 o
   1  11   5       26.56        5.77     92.36 o
   2  11   5       25.22      -98.13     98.13 o
   3  11   5       86.58      123.15    100.06 o
   4  11   5        0.28       42.33    103.90 o
   5  11   5        0.26     -108.71    108.71 o
   0  12   5      829.21      910.29     60.62 o
   1  12   5      421.62      471.46     56.77 o
   2  12   5      478.29      481.09     60.62 o
   3  12   5      128.31       92.36    107.75 o
   0   0   6    33212.28    34757.18    227.08 o
   1   0   6    27998.14    28853.23    202.34 o
   2   0   6     9923.54     8325.52    122.08 o
   3   0   6    20416.89    21350.50    203.32 o
   4   0   6    10704.81    10721.52    169.15 o
   5   0   6     2790.28     2729.29     77.04 o
   6   0   6     2123.15     2314.35     70.28 o
   7   0   6     1754.40     1880.79     75.08 o
   8   0   6     1559.32     1737.20     78.92 o
   9   0   6       87.19      109.68    125.07 o
   1   1   6     4681.91     5250.42     97.57 o
   2   1   6      455.34      560.10     34.65 o
   3   1   6     1683.20     1898.91     56.81 o
   4   1   6     3060.34     2693.52     75.14 o
   5   1   6      202.41      250.16     94.29 o
   6   1   6     1022.23      946.98     65.44 o
   7   1   6      247.95       72.16    120.27 o
   8   1   6      238.74       96.21    127.00 o
   9   1   6       19.52      112.56    123.14 o
   0   2   6   122724.38   122526.92   1471.57 o
   1   2   6     4042.09     3516.56     71.41 o
   2   2   6     5717.66     4730.06     98.48 o
   3   2   6     5287.86     5184.03    129.26 o
   4   2   6    10744.58    10254.36    204.87 o
   5   2   6      964.44      909.46     66.41 o
   6   2   6     2366.98     2449.27     89.54 o
   7   2   6      544.10      613.89     75.05 o
   8   2   6      245.58      170.30    149.13 o
   9   2   6       92.95      114.49    135.65 o
   1   3   6    19005.52    20173.72    157.74 o
   2   3   6     1208.10     1134.07     34.66 o
   3   3   6     2848.91     2993.12     80.92 o
   4   3   6     1042.24     1079.88     51.01 o
   5   3   6     4612.50     4670.46    138.76 o
   6   3   6       43.45      210.70    129.88 o
   7   3   6      822.12      865.09     90.45 o
   8   3   6      182.52      258.81    156.82 o
   9   3   6      418.64      297.31    157.79 o
   0   4   6       64.73       40.41     40.41 o
   1   4   6      510.43      541.79     26.95 o
   2   4   6     1322.46     1180.25     36.58 o
   3   4   6     2104.11     2142.51     65.48 o
   4   4   6      762.47      789.12     46.19 o
   5   4   6        8.98       85.62     94.28 o
   6   4   6      183.69      185.69    123.15 o
   7   4   6       24.65     -102.94    153.93 o
   8   4   6        6.92      -62.53    155.85 o
   9   4   6        1.16      369.43    144.31 o
   1   5   6      711.22      714.09     31.76 o
   2   5   6      468.54      571.58     31.75 o
   3   5   6       72.23       52.92     60.61 o
   4   5   6       92.34       24.05     77.93 o
   5   5   6      146.51      112.57     90.44 o
   6   5   6      235.75      360.80    111.61 o
   7   5   6      402.21      323.29    135.66 o
   8   5   6       57.12       54.84    144.31 o
   0   6   6     6396.14     6174.26    113.82 o
   1   6   6     7128.53     7149.22    129.28 o
   2   6   6     2729.72     2510.69     79.93 o
   3   6   6     3409.98     3147.76     92.47 o
   4   6   6     1339.23     1363.83     54.86 o
   5   6   6      820.12      755.40     56.78 o
   6   6   6      532.21      585.02     63.51 o
   7   6   6      140.97      125.07    123.15 o
   8   6   6      103.61        0.00    131.81 o
   1   7   6      267.84      364.66     38.49 o
   2   7   6      133.14      131.81     71.20 o
   3   7   6        3.70       -9.62     78.89 o
   4   7   6       77.08        2.89     90.44 o
   5   7   6      406.46      543.63     55.81 o
   6   7   6       74.43      -48.10    112.56 o
   7   7   6       10.23      -45.22    115.45 o
   0   8   6     6803.92     7123.25    140.77 o
   1   8   6     3651.56     3603.26    102.10 o
   2   8   6     2675.45     2936.71     84.73 o
   3   8   6     4965.56     4942.52    144.52 o
   4   8   6     1799.58     2029.99     67.38 o
   5   8   6     1931.92     2047.32     74.12 o
   6   8   6      356.41      398.33    120.27 o
   7   8   6      387.92      357.92     66.39 o
   1   9   6      547.29      628.33     48.11 o
   2   9   6      504.22      629.28     51.00 o
   3   9   6      103.53      -75.04     97.17 o
   4   9   6       54.60      122.18    102.94 o
   5   9   6       47.30      151.05    105.83 o
   6   9   6      312.13      387.74     62.54 o
   0  10   6     4199.52     4579.73    125.21 o
   1  10   6        6.60       73.12     86.59 o
   2  10   6      400.48      406.03     56.77 o
   3  10   6       26.42       33.67     96.21 o
   4  10   6      960.78     1142.23     66.40 o
   5  10   6      175.21      377.14    113.53 o
   6  10   6      243.72      262.66    113.53 o
   1  11   6        0.36      -92.36     92.36 o
   2  11   6        3.52       61.57     98.13 o
   3  11   6      142.15       52.92    105.83 o
   4  11   6       30.60      -39.44    106.79 o
   5  11   6       98.34       17.32    109.68 o
   0  12   6      188.40       92.36     98.13 o
   1  12   6       43.01      279.96     94.28 o
   2  12   6      243.54      181.84    102.95 o
   3  12   6       35.44       90.43    100.06 o
   1   1   7     1463.25     1914.81     60.68 o
   2   1   7      202.20      248.25     31.75 o
   3   1   7       44.10       47.14     67.35 o
   4   1   7      784.79      770.87     48.12 o
   5   1   7      292.83      252.09     54.84 o
   6   1   7      417.52      443.57     63.50 o
   7   1   7     1889.41     1879.88     81.82 o
   8   1   7       10.56     -111.60    129.88 o
   9   1   7      124.45       97.17    127.00 o
   0   2   7    53466.55    50114.50    228.04 o
   1   2   7    26939.92    27810.71    196.02 o
   2   2   7    19034.01    19671.70    196.52 o
   3   2   7     7660.00     6567.53    148.71 o
   4   2   7      725.20      634.19     51.97 o
   5   2   7      723.85      624.54     64.47 o
   6   2   7     2065.50     2295.96     89.53 o
   7   2   7       13.57     -135.65    135.65 o
   8   2   7      232.67       70.23    142.39 o
   9   2   7       11.13      -28.86    134.69 o
   1   3   7     2605.13     2915.78     73.23 o
   2   3   7     3784.75     4359.19     94.47 o
   3   3   7     6066.56     6346.82    130.24 o
   4   3   7     1538.10     1632.64     57.76 o
   5   3   7        1.51       95.24    103.90 o
   6   3   7       99.65      -45.22    140.47 o
   7   3   7     1190.46     1294.38     90.46 o
   8   3   7       31.54      -76.97    152.97 o
   9   3   7       50.89      175.10    147.20 o
   0   4   7    18299.60    16847.90    151.55 o
   1   4   7     8988.08     8496.69    117.92 o
   2   4   7    14252.00    14128.20    159.80 o
   3   4   7    11784.46    10983.24    159.51 o
   4   4   7     5196.41     4860.84    136.87 o
   5   4   7      942.38      982.57     61.59 o
   6   4   7     4249.50     4605.20    136.78 o
   7   4   7      604.46      463.79    156.84 o
   8   4   7      110.08      -96.21    164.52 o
   1   5   7     2184.19     2773.45     82.82 o
   2   5   7       75.26      153.94     51.95 o
   3   5   7      451.92      531.15     38.49 o
   4   5   7      198.10      179.92     77.93 o
   5   5   7     4773.55     4921.32    133.92 o
   6   5   7      127.33       27.90    115.45 o
   7   5   7      186.39      237.64    129.88 o
   8   5   7       17.12       22.13    145.27 o
   0   6   7      149.34      102.95     51.95 o
   1   6   7     2244.03     2229.14     68.37 o
   2   6   7      504.35      509.03     38.49 o
   3   6   7     3372.07     3349.93     95.35 o
   4   6   7      725.97      748.66     50.04 o
   5   6   7      172.67      305.95     93.33 o
   6   6   7     1877.36     1825.93     76.04 o
   7   6   7      490.81      708.16     69.28 o
   8   6   7       31.23      -31.75    129.88 o
   1   7   7       93.21       94.29     66.38 o
   2   7   7      249.13      278.06     38.49 o
   3   7   7      139.60      116.42     79.85 o
   4   7   7      255.92      327.13     47.14 o
   5   7   7       78.25       25.01     96.21 o
   6   7   7      994.09     1056.61     66.40 o
   7   7   7      214.92      247.26    114.49 o
   0   8   7      522.83      560.98     43.30 o
   1   8   7     1206.11     1152.99     50.05 o
   2   8   7      137.48      214.55     82.74 o
   3   8   7      667.12      627.39     53.89 o
   4   8   7      129.12      204.93     95.25 o
   5   8   7     1211.20     1020.10     66.40 o
   6   8   7       43.59       42.33    107.75 o
   7   8   7       99.18      -88.51    114.49 o
   1   9   7      218.39      281.90     46.18 o
   2   9   7      452.03      432.98     52.92 o
   3   9   7      176.06      203.01     96.21 o
   4   9   7      128.90      253.03    101.98 o
   5   9   7       31.74       53.88    104.87 o
   6   9   7       63.08      -46.18    108.72 o
   0  10   7       24.78       50.99     88.51 o
   1  10   7      808.81      816.00     55.81 o
   2  10   7      341.19      369.47     56.77 o
   3  10   7      535.02      518.62     59.66 o
   4  10   7      331.35      325.20    110.65 o
   5  10   7      335.08      200.12    116.42 o
   1  11   7        0.03       94.28     93.32 o
   2  11   7        3.52       43.29     96.21 o
   3  11   7       24.08      -28.86    101.02 o
   4  11   7        7.19      304.98     99.09 o
   0  12   7      776.56      625.45     60.62 o
   1  12   7      741.69      786.14     59.66 o
   2  12   7      512.22      346.38    114.50 o
   3  12   7      259.90      273.24    111.61 o
   0   0   8     1515.90     2376.34     68.39 o
   1   0   8    39953.89    39658.41    269.38 o
   2   0   8     1690.85     1303.04     38.52 o
   3   0   8    45354.36    46284.52    322.69 o
   4   0   8     2596.06     3018.38     96.31 o
   5   0   8     8643.34     8477.51    184.31 o
   6   0   8     1141.10     1271.33     66.41 o
   7   0   8      929.22     1009.46     70.25 o
   8   0   8      142.25      405.04    126.04 o
   9   0   8      139.24      249.18    122.19 o
   1   1   8      343.42      390.70     30.79 o
   2   1   8      767.76      627.56     37.54 o
   3   1   8        4.49      -34.63     70.23 o
   4   1   8      102.58       69.27     80.82 o
   5   1   8      736.26      681.32     59.66 o
   6   1   8       92.33       19.24    111.60 o
   7   1   8       42.69       33.67    120.26 o
   8   1   8      136.71      119.30    132.77 o
   9   1   8        1.63      -76.97    120.26 o
   0   2   8    34912.40    31962.90    195.02 o
   1   2   8      863.35      553.50     28.88 o
   2   2   8     3797.25     3418.75     96.41 o
   3   2   8      299.87       51.96     72.17 o
   4   2   8     6099.26     5847.16    165.88 o
   5   2   8     1117.55     1127.97     69.30 o
   6   2   8     2013.79     2158.25     87.60 o
   7   2   8       75.90       50.03    137.58 o
   8   2   8       95.88      -15.39    150.09 o
   9   2   8      100.99       33.67    131.81 o
   1   3   8     1010.61     1001.12     31.77 o
   2   3   8     2292.47     2107.45     67.42 o
   3   3   8     1577.96     1653.01     50.06 o
   4   3   8     1270.96     1196.42     54.86 o
   5   3   8     3243.57     3030.86     89.57 o
   6   3   8      826.72      769.84     76.98 o
   7   3   8     1024.92     1017.18     84.68 o
   8   3   8        2.36     -157.78    157.78 o
   9   3   8      376.29      294.42    145.28 o
   0   4   8       68.40      139.50     44.26 o
   1   4   8      597.35      606.28     30.80 o
   2   4   8      216.80      229.96     30.79 o
   3   4   8     1083.13     1049.11     43.31 o
   4   4   8       51.65      128.92     41.37 o
   5   4   8     1012.66      958.52     63.52 o
   6   4   8        3.20       54.84    122.18 o
   7   4   8        3.64       22.13    133.73 o
   8   4   8       81.21        0.00    146.24 o
   1   5   8     1128.18     1136.75     36.58 o
   2   5   8      184.02      173.18     59.65 o
   3   5   8      445.90      373.34     40.41 o
   4   5   8      238.32      267.48     80.82 o
   5   5   8      248.78      341.56     53.88 o
   6   5   8        9.60       60.61    109.68 o
   7   5   8      461.69      463.77     76.01 o
   8   5   8       32.98       49.07    142.39 o
   0   6   8     2230.66     1992.24     61.63 o
   1   6   8     6335.10     6269.51    127.30 o
   2   6   8     7511.24     6998.78    137.95 o
   3   6   8     2910.12     2499.97     71.26 o
   4   6   8      797.98      817.96     51.96 o
   5   6   8     1098.08      988.35     60.63 o
   6   6   8      653.36      735.14     67.36 o
   7   6   8      291.10      358.88    122.19 o
   8   6   8      110.40      101.98    126.03 o
   1   7   8      144.81      120.26     67.35 o
   2   7   8       35.98       33.67     69.27 o
   3   7   8        4.80      -23.09     78.89 o
   4   7   8        2.77       84.66     85.62 o
   5   7   8       17.10      -82.74    100.06 o
   6   7   8      301.13      100.06    111.61 o
   7   7   8        0.27       -7.70    119.30 o
   0   8   8      100.15      108.72     73.12 o
   1   8   8     4677.07     4678.53    134.88 o
   2   8   8     2468.30     2602.38     76.06 o
   3   8   8     3347.87     3358.88    103.04 o
   4   8   8      236.30      347.33     55.80 o
   5   8   8      440.83      540.74     61.58 o
   6   8   8      751.26      643.74     69.28 o
   7   8   8      278.49      212.63    120.27 o
   1   9   8        7.34      -54.84     87.55 o
   2   9   8       43.12      -88.51     90.44 o
   3   9   8      160.85      181.84     95.25 o
   4   9   8      134.55       41.37    106.79 o
   5   9   8        8.13      -24.05    105.83 o
   6   9   8        0.50      -31.75    110.64 o
   0  10   8      216.70      276.13     50.99 o
   1  10   8        9.86       93.32     95.24 o
   2  10   8       62.80      103.90    101.02 o
   3  10   8       64.58       40.41    100.06 o
   4  10   8      206.08      323.27    112.57 o
   5  10   8       78.49      149.12    113.53 o
   1  11   8        0.33      -56.76     97.17 o
   2  11   8       54.14       95.25    100.06 o
   3  11   8      381.84      226.11    111.61 o
   4  11   8        2.15      137.58    100.05 o
   0  12   8      352.33      294.42    105.84 o
   1  12   8      168.86      227.06    101.98 o
   2  12   8       37.74      188.57     55.80 o
   3  12   8       15.87      186.64    101.02 o
   1   1   9      201.32      255.94     31.75 o
   2   1   9        1.97       60.61     57.72 o
   3   1   9     1208.43     1099.31     49.09 o
   4   1   9      604.98      612.02     49.08 o
   5   1   9     1774.88     1760.69     70.27 o
   6   1   9      732.57      782.33     70.25 o
   7   1   9      260.50      282.87    132.77 o
   8   1   9       20.39      288.62    127.96 o
   9   1   9      349.70      308.85    131.81 o
   0   2   9    23804.30    22305.09    176.74 o
   1   2   9    10746.46    10891.02    146.21 o
   2   2   9     4173.93     3352.49     89.67 o
   3   2   9     6333.75     5265.03    140.86 o
   4   2   9     3554.24     3126.20     91.52 o
   5   2   9     1966.11     1816.61     76.05 o
   6   2   9      334.91      368.51    119.31 o
   7   2   9      800.86      713.04     83.72 o
   8   2   9       62.28      -15.39    147.20 o
   9   2   9       84.86       72.16    135.65 o
   1   3   9      656.83      627.49     31.76 o
   2   3   9      101.55      -28.86     57.73 o
   3   3   9      173.00      199.16     38.49 o
   4   3   9       92.63       86.59     88.51 o
   5   3   9     1595.61     1509.30     74.12 o
   6   3   9      112.40      345.39    117.38 o
   7   3   9        0.84      -70.23    138.54 o
   8   3   9        5.92     -117.37    141.42 o
   9   3   9       46.96     -123.15    137.58 o
   0   4   9      302.57      215.53     25.98 o
   1   4   9    17441.35    16669.88    173.62 o
   2   4   9       32.97       50.99     54.84 o
   3   4   9     6297.45     5356.47    130.20 o
   4   4   9     1114.58     1170.33     55.82 o
   5   4   9     6643.12     6360.75    188.95 o
   6   4   9       14.04       14.43    126.99 o
   7   4   9      795.75      875.66     83.72 o
   8   4   9      454.10      443.56     83.71 o
   1   5   9      501.45      479.21     32.72 o
   2   5   9      115.13      194.35     33.67 o
   3   5   9     3027.85     2935.57     83.79 o
   4   5   9      351.37      308.86     46.18 o
   5   5   9       39.26      145.27     97.17 o
   6   5   9       12.14        0.00    119.30 o
   7   5   9      624.01      549.42     76.98 o
   8   5   9        4.98     -147.20    147.20 o
   0   6   9     2765.20     2738.02     78.01 o
   1   6   9     1538.43     1180.17     44.28 o
   2   6   9      788.10      758.32     41.38 o
   3   6   9     1952.65     1842.58     59.69 o
   4   6   9      853.82      933.45     52.93 o
   5   6   9      435.64      568.65     56.77 o
   6   6   9      149.70      182.80    114.49 o
   7   6   9      199.52      138.54    127.00 o
   8   6   9      122.72      157.78    128.92 o
   1   7   9      169.51      244.38     40.41 o
   2   7   9      580.30      515.76     45.23 o
   3   7   9      651.90      669.73     51.96 o
   4   7   9       36.93      206.85     85.62 o
   5   7   9      405.97      344.46    106.80 o
   6   7   9       31.22       -3.85    111.60 o
   7   7   9      571.89      433.95     68.32 o
   0   8   9      256.22      313.66     43.30 o
   1   8   9      375.20      361.78     47.15 o
   2   8   9      163.10      247.26     85.63 o
   3   8   9      657.25      551.37     54.85 o
   4   8   9      152.01       24.05    102.95 o
   5   8   9       15.13     -104.87    104.87 o
   6   8   9      597.66      718.76     64.47 o
   7   8   9       35.71      146.24    113.52 o
   1   9   9        2.09      -87.55     87.55 o
   2   9   9      152.34      222.25     91.40 o
   3   9   9      298.14      209.75     56.77 o
   4   9   9        6.30      203.00    101.02 o
   5   9   9      343.51      334.83    111.61 o
   6   9   9        7.35      -10.58    106.79 o
   0  10   9       38.95        8.66     88.51 o
   1  10   9     2756.99     2637.93     80.87 o
   2  10   9      911.06      888.19     61.59 o
   3  10   9     2140.38     2114.76     73.16 o
   4  10   9      118.46      347.32    107.75 o
   5  10   9      593.14      697.59     66.39 o
   1  11   9        1.27      -73.12     98.13 o
   2  11   9        1.03       51.95     99.09 o
   3  11   9        1.92       46.18    105.83 o
   4  11   9      111.28      135.65    108.72 o
   0  12   9      120.45        2.89    103.91 o
   1  12   9      503.67      460.88     60.62 o
   2  12   9      187.29      207.81    106.79 o
   0   0  10       45.86      198.19     60.61 o
   1   0  10    24325.98    23686.41    231.41 o
   2   0  10     2121.56     1923.45     60.68 o
   3   0  10     4981.09     4634.25    128.25 o
   4   0  10     2335.09     2205.14     68.37 o
   5   0  10     4664.85     4417.05    132.97 o
   6   0  10       28.40      152.97    104.87 o
   7   0  10     2288.36     2375.81     84.71 o
   8   0  10      667.00      690.87     77.94 o
   9   0  10       72.15      151.05    123.15 o
   1   1  10       43.04      -22.13     57.73 o
   2   1  10       23.95       53.88     61.57 o
   3   1  10      168.79      -39.45     73.12 o
   4   1  10      122.68      165.48     83.70 o
   5   1  10       24.37       63.50     98.13 o
   6   1  10      495.36      367.56    127.01 o
   7   1  10     1041.16      902.67     78.91 o
   8   1  10       75.77     -115.45    132.77 o
   9   1  10       57.17       48.10    129.88 o
   0   2  10       54.73      -26.94     44.26 o
   1   2  10    28235.49    29912.82    249.17 o
   2   2  10      420.02      214.59     36.57 o
   3   2  10     4778.77     4238.97    115.69 o
   4   2  10      117.12      186.65     86.59 o
   5   2  10     4019.35     3473.78    107.89 o
   6   2  10        4.47       32.71    114.49 o
   7   2  10      384.32      295.38    145.29 o
   8   2  10       84.51      178.95    140.46 o
   9   2  10       62.83      215.51    126.03 o
   1   3  10     5441.02     5993.73    114.80 o
   2   3  10     1650.49     1979.51     60.66 o
   3   3  10     2026.59     1916.10     54.88 o
   4   3  10        4.20       -3.85     88.51 o
   5   3  10      276.87      227.07    116.42 o
   6   3  10      205.92       91.40    130.85 o
   7   3  10      915.52      798.70     84.68 o
   8   3  10       58.21      161.63    143.35 o
   0   4  10     4117.33     3971.28     92.53 o
   1   4  10      838.27      813.25     37.53 o
   2   4  10      760.76      824.75     38.49 o
   3   4  10        3.72      -75.04     75.04 o
   4   4  10      925.97      821.86     53.89 o
   5   4  10        3.28      -26.94    102.94 o
   6   4  10       85.23     -135.65    135.65 o
   7   4  10       35.70      -25.98    132.77 o
   8   4  10      143.72       70.23    141.43 o
   1   5  10      227.99      160.68     55.80 o
   2   5  10      148.99      101.98     66.39 o
   3   5  10      564.40      530.20     43.30 o
   4   5  10      749.34      692.85     51.96 o
   5   5  10     1691.62     1701.77     71.23 o
   6   5  10       18.58       80.81    116.41 o
   7   5  10      360.25       44.26    138.55 o
   8   5  10      114.74       67.35    137.58 o
   0   6  10     2431.93     2305.25     70.29 o
   1   6  10     9933.91     9654.25    160.28 o
   2   6  10      130.64      209.74     38.48 o
   3   6  10     7429.89     7359.13    162.01 o
   4   6  10      498.88      524.40     51.96 o
   5   6  10     2052.34     1974.31     70.27 o
   6   6  10       43.90      152.97    118.34 o
   7   6  10      595.87      826.53     74.09 o
   8   6  10      135.72      199.15    129.88 o
   1   7  10       84.34      137.58     74.08 o
   2   7  10        3.97      -24.05     74.08 o
   3   7  10       20.12       35.60     82.74 o
   4   7  10      291.50      147.21     94.29 o
   5   7  10       35.23       66.38    101.98 o
   6   7  10        6.53      -85.62    111.60 o
   7   7  10       14.54      -63.50    120.26 o
   0   8  10       13.53       17.32     76.97 o
   1   8  10     6605.08     6684.10    155.20 o
   2   8  10      736.60     1047.91     53.89 o
   3   8  10     3113.59     3429.83    107.84 o
   4   8  10       63.27      125.07     99.09 o
   5   8  10      920.93      894.92     66.40 o
   6   8  10       19.12      -51.95    114.49 o
   7   8  10      215.91       11.55    121.23 o
   1   9  10      930.89      840.10     57.74 o
   2   9  10      425.15      328.10    102.95 o
   3   9  10      113.60       97.17    101.02 o
   4   9  10        2.26     -105.83    105.83 o
   5   9  10      335.03      163.56    112.57 o
   6   9  10       63.33       94.28    108.71 o
   0  10  10      118.66       60.61    100.06 o
   1  10  10      939.65     1003.67     61.59 o
   2  10  10      119.31      248.22    100.06 o
   3  10  10       36.73      225.13    105.83 o
   4  10  10        2.91      132.77    107.75 o
   5  10  10      133.05      330.96    107.75 o
   1  11  10       48.92       83.70     98.13 o
   2  11  10        8.66       85.62    104.87 o
   3  11  10      125.68       50.03    108.72 o
   4  11  10       11.71      -34.63    108.71 o
   0  12  10       58.29      161.63     99.09 o
   1  12  10      138.70      184.72    101.02 o
   2  12  10        0.59      -16.36    106.79 o
   1   1  11      757.33      930.71     43.31 o
   2   1  11        1.23      -23.09     69.27 o
   3   1  11      307.43      355.05     42.34 o
   4   1  11      677.64      686.13     53.89 o
   5   1  11     3853.37     3755.82    113.67 o
   6   1  11      241.31      355.03    120.27 o
   7   1  11      413.93      399.30    133.74 o
   8   1  11        0.21       18.28    132.77 o
   9   1  11      574.71      456.08     76.01 o
   0   2  11     3664.83     2988.31     84.83 o
   1   2  11     9437.84     8819.03    149.85 o
   2   2  11        7.39       27.90     61.57 o
   3   2  11    10655.10    10244.98    196.16 o
   4   2  11      776.28      888.24     59.66 o
   5   2  11     4900.28     4601.08    138.75 o
   6   2  11       58.07      -13.47    118.34 o
   7   2  11     2437.40     2176.59     97.23 o
   8   2  11       43.71      280.93    136.61 o
   1   3  11       88.25       56.76     59.65 o
   2   3  11     2465.81     2716.93     78.97 o
   3   3  11      357.59      467.63     44.26 o
   4   3  11     1244.32     1226.20     62.56 o
   5   3  11      357.61      352.16    112.57 o
   6   3  11       65.31      307.87    118.34 o
   7   3  11      342.39      -76.97    139.51 o
   8   3  11        5.86      220.31    133.73 o
   0   4  11     2731.54     3507.11     92.47 o
   1   4  11    35008.86    34315.21    270.49 o
   2   4  11      834.34      774.72     40.42 o
   3   4  11    10914.69    10437.73    184.49 o
   4   4  11      812.81      728.48     54.85 o
   5   4  11     9769.81     9176.83    224.81 o
   6   4  11      224.54      284.79    127.96 o
   7   4  11     1254.51     1084.58     85.65 o
   8   4  11      311.38      364.65    139.51 o
   1   5  11      174.41      190.50     67.35 o
   2   5  11       68.86      135.65     64.46 o
   3   5  11       72.48       99.10     76.01 o
   4   5  11        0.76      -89.47     89.47 o
   5   5  11       23.88      -80.81    102.94 o
   6   5  11       29.91      -61.57    125.07 o
   7   5  11      217.76      114.49    135.66 o
   8   5  11        0.51       59.65    126.99 o
   0   6  11      173.48      200.12     36.56 o
   1   6  11     2066.70     2080.54     60.65 o
   2   6  11      175.06      203.97     71.20 o
   3   6  11      457.34      548.46     48.11 o
   4   6  11       78.14       33.67     89.47 o
   5   6  11      197.94      240.53    105.83 o
   6   6  11      165.04      181.84    115.45 o
   7   6  11       47.02      101.98    122.18 o
   1   7  11      305.65      315.59     42.34 o
   2   7  11       81.83      -80.82     80.82 o
   3   7  11      580.18      611.98     53.88 o
   4   7  11       23.87      174.14     93.32 o
   5   7  11     1771.81     1518.83     71.23 o
   6   7  11       20.06      200.11    110.64 o
   7   7  11      270.22      307.88     65.42 o
   0   8  11     1075.66     1045.14     51.97 o
   1   8  11      306.82      292.49     90.44 o
   2   8  11       53.35       25.98     88.51 o
   3   8  11       84.22      162.59     94.28 o
   4   8  11      228.38       67.35    105.83 o
   5   8  11      751.94      705.32     64.47 o
   6   8  11       48.69       25.98    111.60 o
   1   9  11      170.31       94.29     96.21 o
   2   9  11       54.63     -102.94    102.94 o
   3   9  11       36.22      -16.36    103.90 o
   4   9  11        2.90      -67.34    106.79 o
   5   9  11      382.02      254.01    112.57 o
   6   9  11        0.64     -112.56    112.56 o
   0  10  11       68.57       26.94     94.28 o
   1  10  11     3003.57     2921.11     87.61 o
   2  10  11        6.96       -9.62    105.83 o
   3  10  11     1125.68     1251.02     70.25 o
   4  10  11       21.65      -27.90    108.71 o
   5  10  11      398.07      464.72     66.39 o
   1  11  11       43.04        0.00     98.13 o
   2  11  11       35.57       43.29    104.87 o
   3  11  11       21.55     -108.71    108.71 o
   4  11  11       12.50       79.85    109.68 o
   0  12  11      134.44       97.17    102.94 o
   1  12  11      698.94      762.07     62.54 o
   2  12  11       35.83      169.32    109.68 o
   0   0  12       57.31      -29.82     62.54 o
   1   0  12    26834.32    26496.82    264.36 o
   2   0  12      639.18      498.50     40.42 o
   3   0  12    18776.18    18757.65    245.31 o
   4   0  12      429.74      535.95     51.96 o
   5   0  12     5933.84     6225.82    184.10 o
   6   0  12     1403.34     1766.10     76.03 o
   7   0  12     2771.12     2893.07     95.31 o
   8   0  12       79.05       66.38    128.92 o
   1   1  12     1412.22     1467.25     48.14 o
   2   1  12       67.16     -102.94    102.94 o
   3   1  12      415.49      293.48     93.34 o
   4   1  12      171.05      121.23     95.25 o
   5   1  12     1484.23     1377.37     71.23 o
   6   1  12       73.67      209.73    108.72 o
   7   1  12     1106.16      856.48     79.87 o
   8   1  12       22.91     -129.88    129.88 o
   0   2  12       97.00      155.86     58.69 o
   1   2  12    13909.59    13618.12    192.75 o
   2   2  12      209.23      202.05     74.09 o
   3   2  12    12834.79    12743.89    221.44 o
   4   2  12       87.55      -56.76     91.40 o
   5   2  12     4400.61     4263.97    125.24 o
   6   2  12       34.02      -54.84    119.30 o
   7   2  12      977.98     1014.27     81.80 o
   8   2  12       80.00     -141.43    141.43 o
   1   3  12       22.35       53.88     57.72 o
   2   3  12      187.68      274.21     41.37 o
   3   3  12      369.59      316.56     48.11 o
   4   3  12     1109.15     1214.58     62.56 o
   5   3  12      339.37      211.68    117.38 o
   6   3  12       18.76       70.23    120.26 o
   7   3  12       33.45      -60.61    137.58 o
   8   3  12       44.76       86.59    133.73 o
   0   4  12     3851.13     4035.68    104.07 o
   1   4  12     2141.06     2112.64     60.66 o
   2   4  12      943.76      943.17     45.23 o
   3   4  12      724.18      639.94     51.96 o
   4   4  12      102.47      106.79     88.51 o
   5   4  12       43.24     -118.34    118.34 o
   6   4  12      143.96       75.04    127.00 o
   7   4  12       52.04      165.48    127.96 o
   8   4  12        4.98     -126.99    126.99 o
   1   5  12     2514.21     2739.66     85.70 o
   2   5  12      473.68      409.91     42.34 o
   3   5  12      931.71      855.54     51.01 o
   4   5  12       77.05       32.71     89.47 o
   5   5  12     1441.01     1278.14     70.26 o
   6   5  12       66.47      -31.75    124.11 o
   7   5  12      247.56      275.17    137.58 o
   8   5  12       33.65       82.74    124.11 o
   0   6  12       25.69        1.92     67.35 o
   1   6  12     7144.78     6976.57    149.48 o
   2   6  12       20.40       12.51     71.19 o
   3   6  12     3702.30     3365.30    102.10 o
   4   6  12        6.31       -2.89     89.47 o
   5   6  12     2309.56     2312.30     77.01 o
   6   6  12        2.46      107.75    111.60 o
   7   6  12      485.29      514.76     72.16 o
   1   7  12      173.06      177.99     80.82 o
   2   7  12       15.86       21.17     80.81 o
   3   7  12       36.89       32.71     90.44 o
   4   7  12       72.22      193.38     93.32 o
   5   7  12      196.52       77.93    107.76 o
   6   7  12        9.04      101.98    110.64 o
   7   7  12        5.67     -125.07    125.07 o
   0   8  12     3261.48     3407.01     98.22 o
   1   8  12     2911.41     3070.60     98.21 o
   2   8  12      188.94      215.51     52.92 o
   3   8  12     2115.92     2183.20     75.08 o
   4   8  12      445.08      374.29     61.58 o
   5   8  12     1886.59     2025.11     77.00 o
   6   8  12        1.36       29.82    108.71 o
   1   9  12      206.36       26.94    102.95 o
   2   9  12       17.76      222.24     98.13 o
   3   9  12      261.05      151.05    105.83 o
   4   9  12       34.80      -41.37    106.79 o
   5   9  12      721.59      602.35     66.39 o
   6   9  12       27.60      -25.98    112.56 o
   0  10  12       76.94       66.38     97.17 o
   1  10  12      765.55      816.95     64.47 o
   2  10  12       38.73      224.16    101.98 o
   3  10  12      800.04      805.40     66.40 o
   4  10  12       55.72      151.05    111.60 o
   5  10  12      341.04      336.75    118.34 o
   1  11  12       57.28      273.23    100.06 o
   2  11  12       21.47      -48.10    111.60 o
   3  11  12        5.74       13.47    106.79 o
   0  12  12       42.50       53.88     99.09 o
   1  12  12      182.20      -35.60    105.83 o
   1   1  13      104.94      113.53     76.97 o
   2   1  13     2398.07     2725.53     81.86 o
   3   1  13     4881.23     4895.75    133.02 o
   4   1  13       82.64       51.95     97.17 o
   5   1  13      152.67      165.48    107.76 o
   6   1  13      745.13      731.32     72.17 o
   7   1  13     2489.10     2334.48     93.38 o
   8   1  13        5.73     -139.50    139.50 o
   0   2  13     1655.60     1912.15     61.62 o
   1   2  13      952.70      723.79     47.16 o
   2   2  13      293.54      265.56     42.34 o
   3   2  13     4276.15     4184.13    127.20 o
   4   2  13     1045.86      967.22     64.48 o
   5   2  13      646.33      625.47     68.32 o
   6   2  13      668.90      731.30     72.17 o
   7   2  13      282.14      257.85    132.77 o
   8   2  13        3.23       -4.81    134.69 o
   1   3  13       95.06      105.83     68.31 o
   2   3  13       18.70        0.00     72.16 o
   3   3  13      121.33      197.23     86.59 o
   4   3  13        1.86       32.71     91.40 o
   5   3  13     1105.57      985.48     72.18 o
   6   3  13       20.99       69.27    126.03 o
   7   3  13      531.12      562.88     75.05 o
   8   3  13       34.51      -29.82    130.84 o
   0   4  13        1.06      -14.43     58.69 o
   1   4  13    35622.21    37023.18    309.23 o
   2   4  13     1209.01     1349.43     51.98 o
   3   4  13    18306.62    17923.77    253.65 o
   4   4  13       71.37      277.08     94.28 o
   5   4  13     4471.67     4579.51    140.64 o
   6   4  13      617.27      685.10     72.17 o
   7   4  13      729.31      909.31     78.90 o
   8   4  13       11.33       67.34    121.22 o
   1   5  13      352.83      195.32     76.98 o
   2   5  13       12.89       20.20     73.12 o
   3   5  13       38.64       -2.89     86.59 o
   4   5  13      618.39      743.81     58.70 o
   5   5  13      614.40      449.36     64.47 o
   6   5  13       19.96      132.77    119.30 o
   7   5  13       39.78       52.91    121.22 o
   8   5  13       23.99       42.33    120.26 o
   0   6  13     1338.18     1313.81     48.12 o
   1   6  13      834.96      732.34     48.12 o
   2   6  13      273.19      229.95     44.26 o
   3   6  13     1942.99     1932.96     63.53 o
   4   6  13       75.48      102.94     94.28 o
   5   6  13       13.95      209.73    106.79 o
   6   6  13       18.61       33.67    114.49 o
   7   6  13      196.23      277.09     68.31 o
   1   7  13       14.46      194.34     76.97 o
   2   7  13       97.17      129.88     86.59 o
   3   7  13      201.50      278.05     50.03 o
   4   7  13        3.33       43.29    100.05 o
   5   7  13      410.08      419.50     60.62 o
   6   7  13      126.02      -11.55    119.30 o
   7   7  13      489.07      310.78    126.04 o
   0   8  13      693.86      667.81     52.92 o
   1   8  13      246.91        0.00     97.18 o
   2   8  13      556.50      554.23     55.81 o
   3   8  13        5.02     -101.98    101.98 o
   4   8  13       92.59     -108.72    108.72 o
   5   8  13       99.77      -62.54    114.49 o
   6   8  13       10.55       42.33    113.52 o
   1   9  13       53.29      -79.85     99.09 o
   2   9  13       70.17      -75.04    108.72 o
   3   9  13        4.81       16.36    104.87 o
   4   9  13        0.63     -112.56    112.56 o
   5   9  13       33.92      181.83    112.56 o
   0  10  13        0.77      -84.66     99.09 o
   1  10  13     2651.32     2663.76     77.98 o
   2  10  13       20.39      249.18    103.90 o
   3  10  13      775.66      795.77     67.36 o
   4  10  13       16.04       18.28    112.56 o
   1  11  13       10.76       -2.89    107.75 o
   2  11  13       55.01       94.28    109.68 o
   3  11  13       12.90       73.12    106.79 o
   0  12  13       21.74      128.92    104.87 o
   1  12  13      491.03      628.30     61.58 o
   0   0  14     3355.88     3634.62    105.99 o
   1   0  14    24457.36    25454.59    280.15 o
   2   0  14      368.58      366.60     46.19 o
   3   0  14     9824.91     9168.06    192.17 o
   4   0  14       21.25       50.99     98.13 o
   5   0  14     3236.92     3593.01    105.93 o
   6   0  14     1483.89     1675.64     80.85 o
   7   0  14      100.32      224.17    129.88 o
   8   0  14       16.93       85.62    131.80 o
   1   1  14      686.82      725.62     49.08 o
   2   1  14      361.56     -125.09    125.09 o
   3   1  14      524.93      646.64     54.85 o
   4   1  14      184.09      152.02     99.10 o
   5   1  14      815.78      713.07     66.40 o
   6   1  14      116.01      -98.13    131.81 o
   7   1  14      945.41      787.15     81.79 o
   8   1  14        8.29       61.57    130.84 o
   0   2  14      758.50      775.69     44.27 o
   1   2  14     2811.39     2258.78     65.50 o
   2   2  14        2.86      -70.23     75.04 o
   3   2  14     9603.96     9899.81    209.50 o
   4   2  14       40.50        0.00     97.17 o
   5   2  14      378.01      357.93    119.31 o
   6   2  14      137.28       18.28    120.26 o
   7   2  14      505.26      584.05     76.01 o
   8   2  14        0.14       92.36    125.07 o
   1   3  14      173.21       52.92     75.05 o
   2   3  14      740.95      899.79     50.04 o
   3   3  14      257.57      268.44     89.48 o
   4   3  14      179.12      188.58     96.21 o
   5   3  14      378.48      249.20    116.42 o
   6   3  14      774.76      630.28     75.06 o
   7   3  14      596.30      591.76     75.05 o
   8   3  14      264.95       19.24    136.62 o
   0   4  14     2949.34     2760.41     80.91 o
   1   4  14     3782.35     3696.72    111.76 o
   2   4  14      584.43      601.42     48.11 o
   3   4  14      443.19      478.22     54.85 o
   4   4  14      164.71       22.13    100.06 o
   5   4  14      189.21       12.51    117.38 o
   6   4  14        0.52       50.99    123.14 o
   7   4  14       26.58       96.21    123.15 o
   8   4  14        2.62      -23.09    122.18 o
   1   5  14      887.44      842.07     49.08 o
   2   5  14        5.14      -13.47     77.93 o
   3   5  14      309.52      305.97     51.96 o
   4   5  14        9.65      171.25     94.28 o
   5   5  14      141.44      170.29    115.45 o
   6   5  14      226.54      390.62    118.34 o
   7   5  14      373.34      335.79    129.89 o
   0   6  14      207.30      137.58     76.97 o
   1   6  14     3924.14     3995.69    116.56 o
   2   6  14       13.07      118.33     83.70 o
   3   6  14     3385.17     3308.95     99.19 o
   4   6  14       52.62       34.63     99.09 o
   5   6  14     1761.15     1754.64     77.00 o
   6   6  14        0.06     -127.95    127.95 o
   7   6  14      280.06      400.24     70.24 o
   1   7  14      387.49      202.06     93.33 o
   2   7  14       62.00       17.32     94.28 o
   3   7  14       64.51      -96.21     97.17 o
   4   7  14      196.56      273.24    106.79 o
   5   7  14       12.14       33.67    113.52 o
   6   7  14        9.19     -115.45    123.14 o
   7   7  14       49.95      -83.70    123.15 o
   0   8  14       33.60      -89.47     89.47 o
   1   8  14     1972.80     2253.42     69.31 o
   2   8  14      727.60      732.28     60.62 o
   3   8  14     1659.56     2023.13     71.22 o
   4   8  14        9.38      152.01    106.79 o
   5   8  14      898.45      930.51     72.17 o
   6   8  14        1.70      -23.09    113.52 o
   1   9  14       47.72       56.76     99.09 o
   2   9  14        5.33      -40.41    108.71 o
   3   9  14      527.78      514.77     61.58 o
   4   9  14       80.45       89.47    116.41 o
   5   9  14      174.44       77.93    114.49 o
   0  10  14      121.92      208.77    106.79 o
   1  10  14      278.59      271.32    117.38 o
   2  10  14       12.56      -31.75    109.68 o
   3  10  14      496.44      482.05     66.39 o
   4  10  14        1.01        0.00    109.68 o
   1  11  14       22.00      -10.58    109.68 o
   2  11  14        1.19      173.17    110.64 o
   3  11  14        2.32     -112.56    112.56 o
   1   1  15     1551.04     1991.82     60.65 o
   2   1  15      289.68       31.75    106.80 o
   3   1  15     3062.52     3142.70     92.46 o
   4   1  15      356.41      346.38     57.73 o
   5   1  15      917.39      777.56     69.29 o
   6   1  15      271.61      326.16    120.27 o
   7   1  15      181.84      255.92    134.70 o
   8   1  15      147.71      217.43    133.73 o
   0   2  15      274.90      318.48     43.30 o
   1   2  15    10697.20    10451.04    205.81 o
   2   2  15     1965.24     2133.55     67.40 o
   3   2  15     5317.24     5273.34    150.36 o
   4   2  15      149.52      107.76     98.14 o
   5   2  15     3100.57     3261.45    103.03 o
   6   2  15      153.61      170.29    117.38 o
   7   2  15      644.99      722.62     76.02 o
   8   2  15       16.46        9.62    123.14 o
   1   3  15        4.83      101.98     80.81 o
   2   3  15      165.98      258.81     86.59 o
   3   3  15      266.63      131.81     98.14 o
   4   3  15      727.51      598.54     60.62 o
   5   3  15        2.52      -68.31    110.64 o
   6   3  15        7.35        8.66    116.41 o
   7   3  15      134.14       75.04    128.92 o
   8   3  15      158.42       65.42    128.92 o
   0   4  15      165.75      -54.84     71.20 o
   1   4  15     5843.39     5512.72    150.40 o
   2   4  15     1334.78     1432.21     60.64 o
   3   4  15     5713.54     5486.18    144.58 o
   4   4  15       69.26      -54.84    102.94 o
   5   4  15     1441.49     1580.34     74.11 o
   6   4  15      364.41      402.18    127.97 o
   7   4  15      848.63      935.31     77.94 o
   8   4  15        0.00      -26.94    118.33 o
   1   5  15     1148.42     1422.48     56.78 o
   2   5  15        9.21       76.00     84.66 o
   3   5  15       55.48      -19.24     92.36 o
   4   5  15      282.22      175.11    109.68 o
   5   5  15      215.39      188.58    116.42 o
   6   5  15      134.20      295.36    125.07 o
   7   5  15      140.22      157.78    122.19 o
   0   6  15      100.62      -10.58     85.63 o
   1   6  15      104.13       88.51     92.36 o
   2   6  15     1034.89     1066.30     56.78 o
   3   6  15     1260.62     1351.23     64.48 o
   4   6  15       59.63       43.29    108.72 o
   5   6  15      272.24      183.77    123.15 o
   6   6  15      235.84      373.30    121.23 o
   7   6  15      171.13      350.21    120.26 o
   1   7  15      295.09      149.13     93.33 o
   2   7  15      325.64      195.32     98.14 o
   3   7  15      126.59       26.94     99.10 o
   4   7  15       62.65       28.86    103.90 o
   5   7  15      171.71      276.12    114.49 o
   6   7  15      330.32      362.73    122.19 o
   0   8  15      850.61      768.87     58.70 o
   1   8  15      855.95      811.21     59.66 o
   2   8  15       37.35      290.55     99.09 o
   3   8  15      211.35      117.38    107.76 o
   4   8  15       70.15       79.85    104.87 o
   5   8  15       34.02      164.51    109.68 o
   6   8  15        9.47     -118.33    118.33 o
   1   9  15      104.40       85.63    102.94 o
   2   9  15        3.81      -98.13    109.68 o
   3   9  15       10.27       31.75    108.71 o
   4   9  15      295.20      204.93    114.49 o
   5   9  15       15.95     -117.37    117.37 o
   0  10  15       41.86       32.71    103.90 o
   1  10  15      760.76      798.66     65.43 o
   2  10  15       23.19       75.04    109.68 o
   3  10  15      889.30      916.07     70.25 o
   4  10  15        2.61     -115.45    115.45 o
   1  11  15       73.75      -72.16    106.79 o
   2  11  15        5.01      -32.71    111.60 o
   0   0  16      281.58      189.55     88.52 o
   1   0  16    18708.96    18850.09    258.80 o
   2   0  16     5500.69     6312.79    166.79 o
   3   0  16     3082.56     2835.38     88.61 o
   4   0  16     1956.45     2003.31     73.16 o
   5   0  16     2544.24     2677.47     86.65 o
   6   0  16     1520.28     1443.68     81.81 o
   7   0  16      235.62      177.03    134.70 o
   8   0  16       11.96      -73.12    127.96 o
   1   1  16      516.00      571.58     52.92 o
   2   1  16      304.22     -110.65    110.65 o
   3   1  16      441.75      483.99     65.43 o
   4   1  16      181.11       -3.85    106.80 o
   5   1  16        5.47      -12.51    115.45 o
   6   1  16        3.03        8.66    126.03 o
   7   1  16       73.96     -130.84    130.84 o
   8   1  16        4.69      199.15    127.95 o
   0   2  16     2651.57     2774.61     82.82 o
   1   2  16     6324.58     6157.81    172.63 o
   2   2  16     1507.09     1531.49     63.53 o
   3   2  16     3170.39     3056.89     93.42 o
   4   2  16      958.66      829.55     65.44 o
   5   2  16      830.69      840.08     73.13 o
   6   2  16      903.64      889.16     76.02 o
   7   2  16      851.38     1022.88     79.87 o
   8   2  16       13.54      -54.84    129.88 o
   1   3  16        7.53       -9.62     84.66 o
   2   3  16      110.35       99.10     91.40 o
   3   3  16      140.00       35.60     98.14 o
   4   3  16      699.93      722.66     62.55 o
   5   3  16     1087.54     1079.76     71.21 o
   6   3  16      579.37      404.13     70.24 o
   7   3  16      315.79      239.57    128.93 o
   8   3  16      167.95       45.22    121.22 o
   0   4  16      182.06      151.05     80.82 o
   1   4  16        2.37       50.99     83.70 o
   2   4  16       34.49       28.86     92.36 o
   3   4  16      362.20      359.85    108.73 o
   4   4  16      267.50      233.80     60.61 o
   5   4  16      153.34       76.97    109.68 o
   6   4  16      111.82      160.67    123.15 o
   7   4  16       20.52      -50.03    125.07 o
   1   5  16      323.61      278.07     90.44 o
   2   5  16      522.41      529.22     51.96 o
   3   5  16      762.00      673.60     59.66 o
   4   5  16      889.15      774.65     65.44 o
   5   5  16       41.81      254.95    120.26 o
   6   5  16      106.47      170.29    118.34 o
   7   5  16      232.40      308.84    127.96 o
   0   6  16     1026.08     1014.34     53.89 o
   1   6  16     3791.48     3901.81    114.62 o
   2   6  16      543.35      316.57    101.03 o
   3   6  16     2893.27     2894.32     87.62 o
   4   6  16      201.06      144.32    109.68 o
   5   6  16     1426.89     1542.74     78.92 o
   6   6  16       74.56       -8.66    126.03 o
   7   6  16      506.80      437.79    132.78 o
   1   7  16     1606.36     1384.08     65.45 o
   2   7  16      124.95      208.78     93.32 o
   3   7  16       23.21      217.43    101.98 o
   4   7  16       68.49       41.37    106.79 o
   5   7  16      121.63      -11.55    122.19 o
   6   7  16       19.20       21.17    120.26 o
   0   8  16     2148.20     2169.74     72.20 o
   1   8  16     2501.48     2581.01     77.02 o
   2   8  16      225.95      -45.22    110.64 o
   3   8  16     1228.00     1538.82     70.25 o
   4   8  16      114.94      120.26    112.56 o
   5   8  16      835.48     1019.98     71.21 o
   6   8  16        2.99     -112.56    112.56 o
   1   9  16      132.42       77.93    104.87 o
   2   9  16       27.47      -53.88    116.41 o
   3   9  16       13.34     -110.64    110.64 o
   4   9  16       69.13       22.13    112.56 o
   5   9  16        7.11      -87.55    115.45 o
   0  10  16      331.36      316.54     59.65 o
   1  10  16      215.02      147.20    112.57 o
   2  10  16        3.09       22.13    117.37 o
   3  10  16      109.00      154.90    117.37 o
   4  10  16      281.86      129.89    124.11 o
   1  11  16        8.94      227.05    101.98 o
   2  11  16      131.19       80.82    114.49 o
   1   1  17        4.66     -100.06    100.06 o
   2   1  17       16.65     -107.75    107.75 o
   3   1  17      333.09      457.99     63.50 o
   4   1  17      300.00      254.97    109.69 o
   5   1  17     2468.65     2494.44     85.68 o
   6   1  17      307.89      304.04    126.04 o
   7   1  17       85.87       60.61    130.84 o
   8   1  17      695.27      330.04    141.45 o
   0   2  17     6830.22     6951.31    180.37 o
   1   2  17     5337.17     5612.13    148.45 o
   2   2  17     2006.73     2118.03     70.28 o
   3   2  17     4153.47     4151.17    133.91 o
   4   2  17      203.04       93.33    106.80 o
   5   2  17     4045.94     4389.04    131.95 o
   6   2  17      461.93      393.53     74.09 o
   7   2  17      464.14      612.90     75.05 o
   8   2  17        0.31      236.67    113.52 o
   1   3  17       27.76      -10.58     95.25 o
   2   3  17       30.73      -57.72     98.13 o
   3   3  17       44.37        3.85     97.17 o
   4   3  17      185.48       54.84    107.76 o
   5   3  17      145.81      256.88    115.45 o
   6   3  17       16.42       71.19    118.33 o
   7   3  17        7.52      -99.09    129.88 o
   0   4  17     2748.97     2896.59     85.70 o
   1   4  17     4156.16     4747.64    136.80 o
   2   4  17     2765.84     2596.03     83.77 o
   3   4  17     1132.41     1268.44     67.37 o
   4   4  17     1193.97     1125.04     70.25 o
   5   4  17     1405.98     1598.58     77.96 o
   6   4  17       92.75       59.65    119.30 o
   7   4  17      735.24      761.12     73.13 o
   1   5  17      263.08       32.71     99.10 o
   2   5  17       14.44        9.62     94.28 o
   3   5  17       38.23      317.49     97.17 o
   4   5  17       52.96        0.00    111.60 o
   5   5  17      277.61      337.71    117.38 o
   6   5  17       13.08      259.76    111.60 o
   7   5  17      249.90      147.20    119.30 o
   0   6  17     4613.83     4674.35    132.95 o
   1   6  17    10161.88    11109.39    220.01 o
   2   6  17      103.51      163.56     98.13 o
   3   6  17      922.32      975.78     66.40 o
   4   6  17      903.59      839.12     68.32 o
   5   6  17     1904.30     1746.96     79.89 o
   6   6  17        0.76      -81.78    122.18 o
   1   7  17       46.62      -25.98    103.90 o
   2   7  17      342.23      330.02     58.69 o
   3   7  17       82.97       73.12    107.75 o
   4   7  17      658.24      260.76    128.94 o
   5   7  17        2.56      -98.13    111.60 o
   6   7  17      486.15      233.81    121.23 o
   0   8  17        9.10       29.82     99.09 o
   1   8  17      294.87      431.04     61.58 o
   2   8  17        4.50      -86.59    113.52 o
   3   8  17      513.44      263.64    119.31 o
   4   8  17       52.89      275.15    109.68 o
   5   8  17       12.01      103.90    116.41 o
   1   9  17        3.80      162.59    108.71 o
   2   9  17        0.63       75.04    113.52 o
   3   9  17      105.25      181.83     60.61 o
   4   9  17       73.03       57.72    114.49 o
   0  10  17      463.72      277.10    113.54 o
   1  10  17      624.93      673.54     66.39 o
   2  10  17      368.35      388.71    120.27 o
   3  10  17      522.56      464.73     68.31 o
   1  11  17       66.69      -75.04    116.41 o
   0   0  18      236.95      371.39     55.80 o
   1   0  18    15740.42    16959.08    262.20 o
   2   0  18      703.22      904.56     61.59 o
   3   0  18     4326.07     4370.03    129.10 o
   4   0  18       78.23       63.50    110.64 o
   5   0  18     7646.97     8138.80    227.52 o
   6   0  18      787.32      749.60     79.87 o
   7   0  18     1583.88     1709.26     88.54 o
   8   0  18       31.40      140.46    125.07 o
   1   1  18       75.98       87.55    102.94 o
   2   1  18      257.82       72.16    107.76 o
   3   1  18      141.57      164.52    112.57 o
   4   1  18     1673.68     1593.97     73.15 o
   5   1  18      339.07      247.27    125.08 o
   6   1  18        3.54       89.47    120.26 o
   7   1  18      177.89      202.04    129.88 o
   8   1  18      316.93      203.97    127.00 o
   0   2  18     4634.24     5025.45    146.48 o
   1   2  18     1751.09     1757.81     73.16 o
   2   2  18     3416.05     3400.95    109.80 o
   3   2  18     1367.85      960.56     82.77 o
   4   2  18      745.02      766.93     66.40 o
   5   2  18     2083.86     2238.06     85.67 o
   6   2  18      423.92      234.77    130.85 o
   7   2  18      558.38      555.18     76.01 o
   1   3  18      270.12      178.96    105.84 o
   2   3  18     1141.90     1212.65     64.48 o
   3   3  18      206.61      228.02    101.99 o
   4   3  18      481.02      169.35    115.46 o
   5   3  18      341.80      373.32    126.04 o
   6   3  18      359.95      220.33    123.16 o
   7   3  18       52.93       92.36    117.37 o
   0   4  18      120.63      140.47     91.40 o
   1   4  18      162.42       60.61    101.02 o
   2   4  18       46.24      -22.13    100.06 o
   3   4  18       19.52       67.35    107.75 o
   4   4  18        0.62      133.73    111.60 o
   5   4  18        1.14     -120.26    120.26 o
   6   4  18      114.63       31.75    120.26 o
   7   4  18      121.66      319.41    116.41 o
   1   5  18       60.03     -101.98    101.98 o
   2   5  18       17.62      -42.33    101.98 o
   3   5  18      351.45      322.32    108.72 o
   4   5  18      411.23      278.07     67.35 o
   5   5  18      324.78      281.91    123.15 o
   6   5  18      350.52      221.29    122.19 o
   7   5  18       39.84     -117.37    117.37 o
   0   6  18     2308.13     2131.43     72.20 o
   1   6  18      687.82      727.47     63.51 o
   2   6  18     2113.60     1587.38     74.12 o
   3   6  18      972.88     1142.27     71.21 o
   4   6  18      605.88      770.73     68.32 o
   5   6  18      556.98      603.30     75.05 o
   6   6  18       74.52      189.53    119.30 o
   1   7  18        8.53      -24.05     98.13 o
   2   7  18       40.86      -89.47    115.45 o
   3   7  18       39.02       30.79    107.75 o
   4   7  18       17.31      184.72    114.49 o
   5   7  18       44.31     -119.30    119.30 o
   6   7  18        4.76     -119.30    119.30 o
   0   8  18      602.44      695.68     64.47 o
   1   8  18     1646.18     1898.95     74.11 o
   2   8  18      640.63      613.90     67.36 o
   3   8  18     1171.31     1266.44     75.06 o
   4   8  18      519.34      362.74    133.74 o
   5   8  18      689.06      708.19     71.20 o
   1   9  18       40.64       28.86    113.52 o
   2   9  18        0.84      -73.12    115.45 o
   3   9  18        0.92        7.70    110.64 o
   4   9  18       73.22      -23.09    118.34 o
   0  10  18        6.39      -57.72    115.45 o
   1  10  18      254.85      254.00    113.53 o
   2  10  18      186.92      124.11    123.15 o
   3  10  18      125.58      221.28    112.56 o
   1   1  19      284.26      225.15     62.54 o
   2   1  19      134.95     -122.19    122.19 o
   3   1  19      110.00       23.09    106.79 o
   4   1  19      994.95      891.13     71.21 o
   5   1  19      790.99      763.08     73.13 o
   6   1  19      943.01      802.55     76.98 o
   7   1  19      207.17      167.41    126.04 o
   0   2  19     2048.94     2144.97     75.09 o
   1   2  19     3117.90     3277.33     97.27 o
   2   2  19     2468.11     2675.71     84.73 o
   3   2  19     1349.84     1158.80     78.92 o
   4   2  19     1390.78     1331.06     74.11 o
   5   2  19     1087.38     1363.64     79.87 o
   6   2  19      119.45      -61.57    132.77 o
   7   2  19      604.04      599.45     74.09 o
   1   3  19        3.70      100.05    106.79 o
   2   3  19      731.04      738.07     64.47 o
   3   3  19       75.35       27.90    105.83 o
   4   3  19        8.32      -90.43    107.75 o
   5   3  19      101.38     -128.92    128.92 o
   6   3  19        2.21       78.89    119.30 o
   7   3  19      121.43      146.24    114.49 o
   0   4  19     1888.01     1961.85     66.42 o
   1   4  19     2225.81     2496.35     77.98 o
   2   4  19     4182.66     3840.56    116.56 o
   3   4  19     2260.76     2491.43     81.83 o
   4   4  19     1551.81     1632.34     77.96 o
   5   4  19      452.97      665.83     71.20 o
   6   4  19      345.80      371.39    121.23 o
   7   4  19      291.90      501.27     65.42 o
   1   5  19       71.98        0.00    111.60 o
   2   5  19        1.78       90.43    102.94 o
   3   5  19      203.15       24.05    119.30 o
   4   5  19       22.23      -91.40    119.30 o
   5   5  19        4.01     -101.98    121.22 o
   6   5  19       74.63      -84.66    122.18 o
   0   6  19      125.65      298.25     99.10 o
   1   6  19     2226.89     2180.43     77.98 o
   2   6  19      693.69      606.22     66.40 o
   3   6  19     1905.58     1875.04     80.85 o
   4   6  19        5.96      -12.51    116.41 o
   5   6  19      527.74      457.04     72.16 o
   6   6  19       70.93      -44.26    124.11 o
   1   7  19        2.16      121.22    106.79 o
   2   7  19     1069.51     1018.15     69.29 o
   3   7  19        8.33       24.05    115.45 o
   4   7  19      459.04      374.28     68.31 o
   5   7  19        7.37      -12.51    117.37 o
   0   8  19      429.12      416.62     63.50 o
   1   8  19      434.78      299.23    123.16 o
   2   8  19        3.44      110.64    121.22 o
   3   8  19       38.72       87.55    117.37 o
   4   8  19       52.71     -122.18    122.18 o
   5   8  19      286.07      254.96    117.38 o
   1   9  19        2.81      -49.07    109.68 o
   2   9  19       41.20       51.95    116.41 o
   3   9  19       14.26     -119.30    119.30 o
   4   9  19       10.05     -117.37    117.37 o
   0  10  19      384.55      170.30    121.23 o
   1  10  19       97.76      177.02    117.37 o
   2  10  19      465.15      142.40    132.78 o
   0   0  20     6575.75     7147.45    197.66 o
   1   0  20       79.58        3.85    101.98 o
   2   0  20     2999.23     3343.47     99.19 o
   3   0  20     5535.56     6257.07    172.50 o
   4   0  20     2539.07     2570.55     88.57 o
   5   0  20       93.13       17.32    129.88 o
   6   0  20      112.77      166.44    133.73 o
   7   0  20      230.67      242.45    139.51 o
   1   1  20      521.12      599.47     70.24 o
   2   1  20      230.76     -151.06    151.06 o
   3   1  20        1.76      -95.24    113.52 o
   4   1  20     1818.42     1832.70     81.82 o
   5   1  20        5.14      -78.89    124.11 o
   6   1  20      420.45      385.83     70.24 o
   7   1  20       29.14      -57.72    122.18 o
   0   2  20     3541.74     3819.94    119.43 o
   1   2  20      774.50      969.04     72.17 o
   2   2  20     1459.46     1511.13     76.04 o
   3   2  20      856.55      295.43    151.08 o
   4   2  20      492.94      253.06    128.93 o
   5   2  20      185.77      381.96    121.23 o
   6   2  20        4.78      228.01    112.56 o
   7   2  20       49.48      -39.45    123.15 o
   1   3  20        2.50      130.84    100.05 o
   2   3  20      289.27       86.59    117.38 o
   3   3  20       20.23       52.91    106.79 o
   4   3  20      110.97      162.59    113.53 o
   5   3  20        1.79      250.14    116.41 o
   6   3  20      952.51      815.05     75.06 o
   7   3  20      298.85      215.52    118.34 o
   0   4  20        8.27       88.51     98.13 o
   1   4  20      129.77      241.49    115.45 o
   2   4  20      796.17      588.92     71.21 o
   3   4  20       11.83       83.70    105.83 o
   4   4  20      123.77      -99.10    123.15 o
   5   4  20      234.65      395.43    122.19 o
   6   4  20       93.85      322.30    120.26 o
   7   4  20       14.37      149.12    115.45 o
   1   5  20     1084.03     1104.79     72.18 o
   2   5  20       18.81       51.95    106.79 o
   3   5  20      180.72      -79.86    120.26 o
   4   5  20       23.31      238.59    108.71 o
   5   5  20       17.87      101.98    117.37 o
   6   5  20      214.47      274.20    123.15 o
   0   6  20     1431.38     1402.28     70.26 o
   1   6  20      831.57      816.02     69.28 o
   2   6  20     2196.45     2067.72     82.79 o
   3   6  20      326.09      313.66     68.31 o
   4   6  20      346.62      230.92    127.97 o
   5   6  20      251.45      177.99    130.85 o
   6   6  20      110.54      101.02    119.30 o
   1   7  20      797.49      707.26     69.28 o
   2   7  20        3.39      -98.13    111.60 o
   3   7  20      207.95      162.60    119.30 o
   4   7  20        5.91      110.64    115.45 o
   5   7  20        8.51       64.46    116.41 o
   0   8  20     1241.75     1332.87     72.18 o
   1   8  20     1460.55     1582.20     80.84 o
   2   8  20      562.12      535.94     72.16 o
   3   8  20      650.16      766.88     71.20 o
   4   8  20      237.90      225.14     68.31 o
   1   9  20       10.77       39.44    119.30 o
   2   9  20       43.02       -3.85    116.41 o
   3   9  20       40.18       -3.85    115.45 o
   0  10  20       46.36        0.00    116.41 o
   1  10  20       12.36      235.71    114.49 o
   2  10  20       14.35       60.61    122.18 o
   1   1  21      258.46     -134.70    134.70 o
   2   1  21      801.11      129.91    146.27 o
   3   1  21       62.62     -120.26    120.26 o
   4   1  21      657.47      437.82     75.05 o
   5   1  21       23.79       70.23    126.03 o
   6   1  21      366.99      212.64    131.81 o
   7   1  21      115.44     -130.84    130.84 o
   0   2  21     6308.49     6990.59    183.15 o
   1   2  21      664.34      608.15     74.09 o
   2   2  21     1484.51     1272.41     80.85 o
   3   2  21     1449.98     1324.35     83.73 o
   4   2  21       33.41     -123.15    123.15 o
   5   2  21      118.96       -3.85    126.03 o
   6   2  21      111.04      243.41    124.11 o
   7   2  21      242.48      221.29    127.96 o
   1   3  21       55.50     -123.15    123.15 o
   2   3  21       81.20      238.60    116.41 o
   3   3  21        0.24       46.18    117.37 o
   4   3  21       86.30      -59.65    123.15 o
   5   3  21       25.87      277.08    117.37 o
   6   3  21       56.21      -38.48    118.34 o
   7   3  21       66.60      -49.07    115.45 o
   0   4  21     3363.13     3294.45     92.45 o
   1   4  21       34.58      -25.98    117.37 o
   2   4  21     6492.14     6597.32    181.20 o
   3   4  21      995.38     1254.87     75.06 o
   4   4  21     1637.01     1961.51     83.73 o
   5   4  21      124.92      285.74    122.19 o
   6   4  21      769.23      616.79     73.13 o
   1   5  21      492.83      621.58     67.35 o
   2   5  21      564.60      503.24     67.35 o
   3   5  21        9.00     -120.26    120.26 o
   4   5  21      176.31      265.54     66.39 o
   5   5  21        2.05       52.91    119.30 o
   6   5  21      238.30       87.55    115.45 o
   0   6  21       39.82       94.28    109.68 o
   1   6  21       35.65      114.49    116.41 o
   2   6  21      196.65      219.36    121.23 o
   3   6  21      115.74      166.44    127.00 o
   4   6  21      343.27      152.02    134.70 o
   5   6  21       85.29       17.32    119.30 o
   1   7  21      471.71      476.28     69.28 o
   2   7  21       17.28       45.22    118.33 o
   3   7  21       78.08      154.90    123.15 o
   4   7  21      389.75      308.85     69.27 o
   5   7  21       13.71      113.52    118.33 o
   0   8  21       94.01      -39.45    119.30 o
   1   8  21      156.24       48.11    123.15 o
   2   8  21        3.70      -80.81    129.88 o
   3   8  21        0.19      203.00    123.14 o
   4   8  21      130.64      -54.84    129.88 o
   1   9  21       52.77      181.83    112.56 o
   2   9  21       16.82      121.22    115.45 o
   3   9  21        3.70       -8.66    121.22 o
   0  10  21      158.71       70.23    121.22 o
   1  10  21      154.16      320.38    121.22 o
   0   0  22     9367.30    11227.61    253.75 o
   1   0  22      451.11      628.31     64.47 o
   2   0  22     4874.08     5775.83    169.57 o
   3   0  22      350.02      449.33     70.24 o
   4   0  22     6442.25     7245.12    196.60 o
   5   0  22       66.72      108.72    125.07 o
   6   0  22     1326.61     1293.42     84.69 o
   7   0  22      611.77      660.07     74.09 o
   1   1  22      263.77      -21.17    136.62 o
   2   1  22      227.51     -155.87    155.87 o
   3   1  22      182.53      155.86    127.00 o
   4   1  22      391.20      448.37     72.16 o
   5   1  22        3.25        8.66    126.03 o
   6   1  22      149.25       39.45    128.92 o
   7   1  22        0.67       29.82    122.18 o
   0   2  22      974.48      876.70     81.80 o
   1   2  22      951.61     1008.53     77.95 o
   2   2  22     1083.68      869.02     81.80 o
   3   2  22      117.75     -139.50    139.50 o
   4   2  22      876.96      444.58    146.27 o
   5   2  22      260.98      410.83    127.00 o
   6   2  22      280.82      228.02    125.08 o
   7   2  22       14.44      -46.18    122.18 o
   1   3  22       17.14      -50.99    120.26 o
   2   3  22      533.59      572.51     70.24 o
   3   3  22       69.55       56.76    120.26 o
   4   3  22      670.37      558.09     71.21 o
   5   3  22      129.38      289.59    121.22 o
   6   3  22      427.28      298.27    124.12 o
   0   4  22      108.32       56.76    127.96 o
   1   4  22      540.13      719.73     75.05 o
   2   4  22       32.01       97.17    119.30 o
   3   4  22       44.57      -44.26    122.18 o
   4   4  22        6.46       79.85    128.92 o
   5   4  22       64.70      101.02    119.30 o
   6   4  22       23.02      227.05    116.41 o
   1   5  22      670.53      622.57     75.05 o
   2   5  22      117.36      163.56    118.34 o
   3   5  22      119.18      121.22    123.15 o
   4   5  22      223.97       31.75    125.08 o
   5   5  22       17.84       66.38    114.49 o
   6   5  22       47.98      145.27    113.52 o
   0   6  22     2746.03     2569.57     87.61 o
   1   6  22      305.14      328.09     70.24 o
   2   6  22      978.49      976.74     76.98 o
   3   6  22      249.01      326.16    127.96 o
   4   6  22      629.74      800.56     72.17 o
   5   6  22       66.59       87.55    121.22 o
   1   7  22      148.08      166.44    123.15 o
   2   7  22       34.00       72.16    123.15 o
   3   7  22       12.07      274.19    115.45 o
   4   7  22        4.75       40.41    123.14 o
   5   7  22       45.63      149.12    119.30 o
   0   8  22     1080.51     1087.41     77.95 o
   1   8  22       29.14       97.17    122.18 o
   2   8  22      976.92     1025.79     81.79 o
   3   8  22      125.18       95.25    126.03 o
   4   8  22      638.46      679.31     74.09 o
   1   9  22        0.32       82.74    119.30 o
   2   9  22        6.76       90.43    121.22 o
   1   1  23       50.28      -60.61    126.99 o
   2   1  23       33.84     -127.96    127.96 o
   3   1  23      437.10      314.63    128.93 o
   4   1  23       65.88     -124.11    131.81 o
   5   1  23       92.50      137.58    124.11 o
   6   1  23      319.48      271.32    128.93 o
   0   2  23     4198.87     4357.64    125.22 o
   1   2  23      419.44      594.63     75.05 o
   2   2  23     2594.19     2711.13    100.13 o
   3   2  23       11.95     -126.99    126.99 o
   4   2  23     4074.01     3561.39    106.90 o
   5   2  23       17.36      203.96    131.80 o
   6   2  23      131.95      305.95    122.19 o
   1   3  23      301.88      273.25    131.81 o
   2   3  23      489.08      401.23    141.44 o
   3   3  23        2.68       61.57    123.14 o
   4   3  23       35.49       73.12    117.37 o
   5   3  23       20.26       95.24    122.18 o
   6   3  23       47.78       -3.85    115.45 o
   0   4  23     4910.42     5177.04    151.25 o
   1   4  23      929.56     1181.71     80.83 o
   2   4  23     1264.75     1320.39     83.73 o
   3   4  23       55.04       72.16    124.11 o
   4   4  23     1950.00     2114.66     87.59 o
   5   4  23      505.80      592.70     72.16 o
   6   4  23      248.98      280.94    116.42 o
   1   5  23       52.09     -131.80    131.80 o
   2   5  23        6.35       69.27    122.18 o
   3   5  23        5.48      -73.12    120.26 o
   4   5  23      213.68      227.06    127.96 o
   5   5  23       15.30      306.90    108.71 o
   0   6  23     1577.01     1756.47     82.77 o
   1   6  23       57.40       50.03    130.84 o
   2   6  23     1147.20     1167.31     81.80 o
   3   6  23       22.82       70.23    126.03 o
   4   6  23      136.01      392.54    124.11 o
   5   6  23      103.01      139.50    114.49 o
   1   7  23       77.82       44.26    130.84 o
   2   7  23      104.58       -8.66    125.07 o
   3   7  23       37.22     -133.73    133.73 o
   4   7  23       90.03      130.84    122.18 o
   0   8  23        5.33      267.45    127.95 o
   1   8  23      112.44      279.01    125.07 o
   2   8  23        6.54       13.47    129.88 o
   3   8  23        2.03     -110.64    126.99 o
   1   9  23      211.96      192.42    124.11 o
   2   9  23       55.94        4.81    127.96 o
   0   0  24     5587.83     5347.90    155.14 o
   1   0  24        0.59     -102.94    121.22 o
   2   0  24     5372.06     6215.39    186.91 o
   3   0  24      399.21      514.76     76.01 o
   4   0  24     1624.52     1777.66     89.51 o
   5   0  24      907.87     1137.41     80.83 o
   6   0  24     1017.27      953.62     80.83 o
   1   1  24        1.61      127.95    122.18 o
   2   1  24       57.33     -139.50    139.50 o
   3   1  24       10.20     -145.27    145.27 o
   4   1  24      242.19      143.36    132.77 o
   5   1  24      273.78      190.50    132.77 o
   6   1  24        1.44     -125.07    125.07 o
   0   2  24      166.63      213.59    138.54 o
   1   2  24      181.62      216.48    133.73 o
   2   2  24     1193.69      714.08    103.94 o
   3   2  24      102.64     -128.92    134.69 o
   4   2  24      159.51     -193.38    193.38 o
   5   2  24      689.80      650.46     73.13 o
   6   2  24      173.85       12.51    131.81 o
   1   3  24      108.81      109.68    139.50 o
   2   3  24       91.38      201.08    126.03 o
   3   3  24       30.67     -129.88    129.88 o
   4   3  24      339.67      212.63    121.23 o
   5   3  24        5.13     -123.14    123.14 o
   6   3  24      183.80      179.91    115.45 o
   0   4  24       25.53     -136.61    136.61 o
   1   4  24      256.35      340.59    135.66 o
   2   4  24      415.67      378.13    133.74 o
   3   4  24        0.01       54.84    125.07 o
   4   4  24        0.49     -107.75    131.80 o
   5   4  24        0.06       73.12    112.56 o
   1   5  24      122.80       99.10    137.58 o
   2   5  24       30.83     -128.92    128.92 o
   3   5  24        0.70     -132.77    132.77 o
   4   5  24      104.14        4.81    128.92 o
   5   5  24      111.70        8.66    122.19 o
   0   6  24     1632.25     1791.12     84.70 o
   1   6  24        6.64      -32.71    133.73 o
   2   6  24     1064.72     1123.02     85.65 o
   3   6  24        0.97       67.34    129.88 o
   4   6  24      883.69      811.18     76.02 o
   1   7  24       13.58      -23.09    129.88 o
   2   7  24        4.21       86.59    118.33 o
   3   7  24      106.20       60.61    125.07 o
   4   7  24        0.23       50.03    121.22 o
   0   8  24     1067.79     1226.93     80.83 o
   1   8  24       86.13      131.81     72.16 o
   2   8  24     1806.50     1714.13     89.51 o
   3   8  24       38.39      121.22    124.11 o
   1   1  25       87.42       35.60    127.00 o
   2   1  25      375.16      218.41    142.40 o
   3   1  25      104.92      369.44    130.84 o
   4   1  25       81.69       65.42    129.88 o
   5   1  25      427.15      361.77    131.82 o
   6   1  25       98.55      149.12    123.15 o
   0   2  25      868.20     1053.71     83.72 o
   1   2  25      106.34       62.54    144.31 o
   2   2  25     1549.61     1524.53     98.17 o
   3   2  25       55.17      253.03    126.99 o
   4   2  25      517.47      229.00    149.14 o
   5   2  25        4.45      -51.95    131.80 o
   6   2  25      580.41      616.76     72.16 o
   1   3  25      232.57      340.59    138.55 o
   2   3  25       22.23      -52.91    131.80 o
   3   3  25      102.20      179.91    130.84 o
   4   3  25      280.68      139.51    132.77 o
   5   3  25        7.53       21.17    125.07 o
   0   4  25     1064.44     1053.75     79.87 o
   1   4  25       80.19      360.78    137.58 o
   2   4  25      571.03      818.83     80.83 o
   3   4  25      150.38      180.87    136.62 o
   4   4  25      712.17      618.71     78.90 o
   5   4  25      200.91      229.94    127.96 o
   1   5  25        1.75      -36.56    135.65 o
   2   5  25      138.40      110.64    132.77 o
   3   5  25        3.85       70.23    126.99 o
   4   5  25       82.14       23.09    128.92 o
   5   5  25       16.38      -21.17    120.26 o
   0   6  25      185.81      431.99    132.77 o
   1   6  25       67.04      132.77    137.58 o
   2   6  25     1314.42     1387.73     87.57 o
   3   6  25        5.80      225.12    125.07 o
   4   6  25      406.15      266.52    132.78 o
   1   7  25       48.08      -95.25    134.69 o
   2   7  25        6.49      116.41    120.26 o
   3   7  25       16.38        9.62    127.96 o
   0   8  25       91.61      141.43    128.92 o
   1   8  25      272.07       87.55    137.58 o
   2   8  25      521.21      392.57     78.90 o
   0   0  26     3264.68     3191.03     98.22 o
   1   0  26        1.15      -17.32    122.18 o
   2   0  26     3571.78     4120.44    116.52 o
   3   0  26        0.67       23.09    128.92 o
   4   0  26     1601.10     1621.70     90.47 o
   5   0  26       15.36     -136.61    136.61 o
   1   1  26       44.61      241.48    134.69 o
   2   1  26       35.84     -153.93    153.93 o
   3   1  26      103.00     -127.96    146.24 o
   4   1  26      146.62     -119.30    142.39 o
   5   1  26       63.93      -22.13    130.84 o
   0   2  26      981.94     1244.27     84.68 o
   1   2  26      119.73      256.88    143.35 o
   2   2  26      110.66     -181.84    181.84 o
   3   2  26       34.73      146.24    131.80 o
   4   2  26      191.55      -60.61    143.35 o
   5   2  26       82.24       17.32    127.00 o
   1   3  26       33.79      201.07    150.08 o
   2   3  26      100.18      272.27    143.35 o
   3   3  26      626.81      730.32     76.01 o
   4   3  26      294.91      152.98    133.74 o
   5   3  26      252.00      127.00    129.89 o
   0   4  26      201.68      233.79    135.66 o
   1   4  26      171.02      331.93    139.51 o
   2   4  26      488.50      213.60    146.25 o
   3   4  26      146.58       27.90    132.77 o
   4   4  26       82.36       18.28    128.92 o
   5   4  26       12.26       -3.85    124.11 o
   1   5  26        0.19      143.35    133.73 o
   2   5  26      138.31      141.43    131.81 o
   3   5  26      236.32      197.23    136.62 o
   4   5  26       29.72      307.86    119.30 o
   0   6  26      512.59      443.57    142.40 o
   1   6  26       17.11      162.59    133.73 o
   2   6  26      625.83      476.29    148.18 o
   3   6  26        0.44      129.88    124.11 o
   1   7  26       12.76       98.13    130.84 o
   2   7  26        0.01      -85.62    133.73 o
   0   8  26     1120.01     1286.59     85.64 o
   1   1  27        3.20     -141.42    141.42 o
   2   1  27       22.23     -144.31    144.31 o
   3   1  27      430.65      278.07    149.14 o
   4   1  27      292.51      158.75    136.62 o
   5   1  27      178.58       91.40    131.81 o
   0   2  27      195.97      327.12    141.43 o
   1   2  27      962.80      816.99     90.46 o
   2   2  27     1823.66     1608.33    102.99 o
   3   2  27        8.17      -97.17    138.54 o
   4   2  27      154.42     -148.16    148.16 o
   5   2  27        9.03      -21.17    119.30 o
   1   3  27      554.20      728.38     86.60 o
   2   3  27       20.74       49.07    135.65 o
   3   3  27       55.66      -79.85    141.43 o
   4   3  27        2.75       22.13    126.03 o
   5   3  27        1.51        0.00    116.41 o
   0   4  27     2109.17     2332.27     98.18 o
   1   4  27      466.53      283.84    157.80 o
   2   4  27      840.07      905.48     85.64 o
   3   4  27       11.10      -88.51    132.77 o
   4   4  27      258.49      213.59    136.62 o
   1   5  27        5.69      -80.81    145.27 o
   2   5  27       17.16      172.21    133.73 o
   3   5  27      140.36      -27.90    135.66 o
   4   5  27       58.83      -80.81    128.92 o
   0   6  27      368.76      457.98    139.51 o
   1   6  27       19.89      -51.95    141.42 o
   2   6  27      378.40      349.26    135.66 o
   3   6  27       12.56      143.35    129.88 o
   1   7  27        4.20      320.37    130.84 o
   2   7  27        0.90     -125.07    135.65 o
   0   0  28     1955.83     2350.50     90.48 o
   1   0  28      604.16      549.42     74.09 o
   2   0  28      698.49      865.04     82.75 o
   3   0  28      165.18       99.10    137.58 o
   4   0  28      199.39      351.17    142.39 o
   5   0  28       34.73       26.94    129.88 o
   1   1  28       65.45      137.58    130.84 o
   2   1  28      178.43       72.16    150.09 o
   3   1  28        2.56     -154.89    154.89 o
   4   1  28        7.08       44.26    133.73 o
   5   1  28      115.08       -8.66    129.88 o
   0   2  28     1043.02     1286.61     91.42 o
   1   2  28      432.95      220.34    154.91 o
   2   2  28      757.32      200.15    187.64 o
   3   2  28        1.32       78.89    134.69 o
   4   2  28      995.30      731.33     88.53 o
   1   3  28       63.04      213.58    149.12 o
   2   3  28       59.29     -144.31    144.31 o
   3   3  28       42.19      173.17    133.73 o
   4   3  28      311.94      345.41    129.89 o
   0   4  28      242.79      -65.42    148.17 o
   1   4  28       37.34      -38.48    153.93 o
   2   4  28      173.81      124.11    150.09 o
   3   4  28        3.96       14.43    132.77 o
   4   4  28       95.81     -133.73    133.73 o
   1   5  28        0.27     -148.16    148.16 o
   2   5  28        7.04      167.40    131.80 o
   3   5  28       16.34     -129.88    129.88 o
   0   6  28      365.10      468.56     80.82 o
   1   6  28       60.02      -74.08    141.43 o
   2   6  28      366.06      250.16    142.40 o
   1   1  29       75.67     -135.65    135.65 o
   2   1  29      100.69     -121.22    153.93 o
   3   1  29       78.23      145.27    134.69 o
   4   1  29       49.46       34.63    126.03 o
   0   2  29     1011.73     1199.98     91.42 o
   1   2  29       21.24     -144.31    144.31 o
   2   2  29      542.05     -194.36    194.36 o
   3   2  29      211.34      177.03    137.58 o
   4   2  29      732.66      -43.30    174.16 o
   1   3  29       21.28     -152.01    152.01 o
   2   3  29       36.86       69.27    140.46 o
   3   3  29      246.91       70.23    140.47 o
   0   4  29     1627.73     1721.78     95.28 o
   1   4  29      119.80     -162.59    162.59 o
   2   4  29      667.15      775.54     84.67 o
   3   4  29      116.98      110.64    131.81 o
   1   5  29       12.03      -65.42    151.04 o
   2   5  29        0.20       83.70    135.65 o
   0   6  29      176.79      221.28    148.16 o
   1   6  29       76.70     -115.45    150.08 o
   0   0  30      205.02       90.44    142.39 o
   1   0  30      310.04      141.43    132.77 o
   2   0  30      652.94      922.76     80.83 o
   3   0  30      682.12      739.94     82.75 o
   1   1  30       29.71     -144.31    144.31 o
   2   1  30        8.85        0.00    151.04 o
   3   1  30        5.60       42.33    136.61 o
   0   2  30      484.46      497.44    159.72 o
   1   2  30       53.90      151.05    142.39 o
   2   2  30     1636.63     1435.93    100.09 o
   3   2  30        2.06     -144.31    144.31 o
   1   3  30       82.66      143.35    153.93 o
   2   3  30        0.35       64.46    139.50 o
   3   3  30       19.80      -83.70    134.69 o
   0   4  30      309.34      389.66    140.47 o
   1   4  30        5.21     -154.89    154.89 o
   2   4  30       20.92      -29.82    141.42 o
   1   5  30        0.17       -5.77    150.08 o
   1   1  31      186.79      156.82    136.62 o
   2   1  31      126.63      -57.73    149.12 o
   3   1  31       35.46       18.28    138.54 o
   0   2  31      101.46      119.30    147.20 o
   1   2  31      280.08      287.68    146.24 o
   2   2  31        4.96     -172.21    172.21 o
   1   3  31       14.58     -126.03    149.12 o
   2   3  31        0.01     -146.23    146.23 o
   0   4  31       84.33      133.73    144.31 o
   1   4  31       72.56     -103.90    154.90 o
   0   0  32      285.19      433.92     72.16 o
   1   0  32      123.54      -78.89    127.00 o
   2   0  32       29.68      134.69    126.99 o
   1   1  32       20.34      -35.60    138.54 o
   2   1  32       23.22     -146.23    146.23 o
   0   2  32      143.06      325.19    128.92 o
   1   2  32        7.06       37.52    142.39 o
 
